# Supplementary material for: Targeted RNA-Sequencing with Competitive Multiplex-PCR Amplicon Libraries
Source: PLoS One. 2013 Nov 13;8(11):e79120. doi: 10.1371/journal.pone.0079120 (PMC3827295; doi:10.1371/journal.pone.0079120)
Supplement: Dataset S1 — Reagent design. (XLS) [file pone.0079120.s006.xls]

## Sheet: ERCC targets
ERCC ID	Gene Bank ID	Native Amplicon Sequence	Competitive Internal Standard Sequence	Forward Target Specific Primer Target Specific Sequence	Reverse Target Specific Primer Target Specific Sequence	Forward Primer with forward universal APEX-2 tail	Reverse Primer with reverse universal APEX-2-'like' tail
ERCC-00002	DQ459430	CGCCTTGACCGCGGGAAGGAGACATAACGATAGCGACTCTGTCTCAGGGGATCTGCATATGTTTGCAGCATACTTTAGGTGGGCCTTGGCTTCCTTCCGC	CGCCTTGACCGCGGGAAGGAGACGTAAAGACAGAGACCCTTTCTCAGGGGATCTGCATATGTTTGCAGCATACTTTAGGTGGGCCTTGGCTTCCTTCCGC	CGCCTTGACCGCGGGAAGGA	GCGGAAGGAAGCCAAGGCCCA	GATCAGGCGTCTGTCGTGCTCCGCCTTGACCGCGGGAAGGA	GATCAGGCGTCTGTCGTCGAGGCGGAAGGAAGCCAAGGCCCA
ERCC-00003	DQ516784	TCTTCCATCTGGTGTTTTTGATGGAGGGACATATTTCTCAATTCCTGCTTCTGCTGGACACATTATAACTGAACAACCAAAACCTGTTGCCTCTGTAGCT	TCTTCCATCTGGTGTTTTTGATGGAGGGACATATCTCTAAACTCATGCCTCCGCTGGACACATTATAACTGAACAACCAAAACCTGTTGCCTCTGTAGCT	TCTTCCATCTGGTGTTTTTGATGGAGGGACA	AGCTACAGAGGCAACAGGTTTTGGTTGTT	GATCAGGCGTCTGTCGTGCTCTCTTCCATCTGGTGTTTTTGATGGAGGGACA	GATCAGGCGTCTGTCGTCGAGAGCTACAGAGGCAACAGGTTTTGGTTGTT
ERCC-00025	DQ883689	CCGTGCGCGCAGTCTACTGCTACCGGCGACTTTACGACGAAGTTAGGCATCAGACGACCACATGACGGAGAATTACGTACGCCACTTCAGACGTTCTGCC	CCGTGCGCGCAGTCTACTGCTACCTGCGGCTCTAAGACTAATTTAGGCATCAGACGACCACATGACGGAGAATTACGTACGCCACTTCAGACGTTCTGCC	CCGTGCGCGCAGTCTACTGCT	GGCAGAACGTCTGAAGTGGCGTACG	GATCAGGCGTCTGTCGTGCTCCCGTGCGCGCAGTCTACTGCT	GATCAGGCGTCTGTCGTCGAGGGCAGAACGTCTGAAGTGGCGTACG
ERCC-00033	DQ516796	GAGGGAGCAAGGAAAGCTGTTCAGCATATAGTTAGCAGAGATGCCTCAAAGTTGGATAAAGAGCATGTATTATCGGCTGCAGTAGAGAGCTTATCCGAGA	GAGGGAGCAAGGAAAGCTGTTCAGCATATGGTTGGCGGATATGACTAAAAGTTGGATAAAGAGCATGTATTATCGGCTGCAGTAGAGAGCTTATCCGAGA	GAGGGAGCAAGGAAAGCTGTTCAGCA	TCTCGGATAAGCTCTCTACTGCAGCCG	GATCAGGCGTCTGTCGTGCTCGAGGGAGCAAGGAAAGCTGTTCAGCA	GATCAGGCGTCTGTCGTCGAGTCTCGGATAAGCTCTCTACTGCAGCCG
ERCC-00034	DQ855001	CACTGTTGGCTCGGAAGCGGGTCTACGGAGAACATTAGATATCGACCTAATATCCTGATAGCTAGCTTTCCCGAGGATAGGCGAGGATGGGCGTGCTAGA	CACTGTTGGCTCGGAAGCGGGTCTAAGGATAAAATCAGACATAGACCTAATATCCTGATAGCTAGCTTTCCCGAGGATAGGCGAGGATGGGCGTGCTAGA	CACTGTTGGCTCGGAAGCGGGT	TCTAGCACGCCCATCCTCGCCT	GATCAGGCGTCTGTCGTGCTCCACTGTTGGCTCGGAAGCGGGT	GATCAGGCGTCTGTCGTCGAGTCTAGCACGCCCATCCTCGCCT
ERCC-00039	DQ883656	ACGCAGGTCGCTCACGATCGGCGTGCGCATTTTCGTGAATCATGTATAGTGGTTCTCGTTAGATACACATGTAAGCTGAATGGGGCCCTACCCAACCGGT	ACGCAGGTCGCTCACGATCGGCGTTCGCGTTCTCTTGAGTCGTGTATAGTGGTTCTCGTTAGATACACATGTAAGCTGAATGGGGCCCTACCCAACCGGT	ACGCAGGTCGCTCACGATCGG	ACCGGTTGGGTAGGGCCCCA	GATCAGGCGTCTGTCGTGCTCACGCAGGTCGCTCACGATCGG	GATCAGGCGTCTGTCGTCGAGACCGGTTGGGTAGGGCCCCA
ERCC-00041	EF011069	CCAAAAAGGGCAAGAGATTGCTCCGGAAGATTTGTCTGCCAGTTTCCAAAATAGTGTGATCGATGTCTTGGTAACCAAAACGGCGCGCGCGGCAAAGGAA	CCAAAAAGGGCAAGAGATTGCTCCGGAAGACTTGCCTTCCGGTTCCCGAAATAGTGTGATCGATGTCTTGGTAACCAAAACGGCGCGCGCGGCAAAGGAA	CCAAAAAGGGCAAGAGATTGCTCCGGA	TTCCTTTGCCGCGCGCGC	GATCAGGCGTCTGTCGTGCTCCCAAAAAGGGCAAGAGATTGCTCCGGA	GATCAGGCGTCTGTCGTCGAGTTCCTTTGCCGCGCGCGC
ERCC-00042	DQ516783	CAATTCCAGGCTTAGCTCCCTGCCCTATTTTAATCTCTATTGCAGAACCTTTCATAAGATACTCTTCATTAACTCCAAATCTTCCACTTGCAACTTGGGT	CAATTCCAGGCTTAGCTCCCTGCCCTATCTTAGTCCCTGTTGAAGGACCTTTCATAAGATACTCTTCATTAACTCCAAATCTTCCACTTGCAACTTGGGT	CAATTCCAGGCTTAGCTCCCTGCCC	ACCCAAGTTGCAAGTGGAAGATTTGGAGTT	GATCAGGCGTCTGTCGTGCTCCAATTCCAGGCTTAGCTCCCTGCCC	GATCAGGCGTCTGTCGTCGAGACCCAAGTTGCAAGTGGAAGATTTGGAGTT
ERCC-00059	DQ668356	CGGCTCAACAGTGTATCCGGTGGACAAGCACTGACACGCGATGACGTTCGTCAAGAGTCGCATAATCTCAGAATCCGTACAGCCGCATCGGGTTCACGGC	CGGCTCAACAGTGTATCCGGTGGACAAGAACTTACGCGAGATTACTTTCGTCAAGAGTCGCATAATCTCAGAATCCGTACAGCCGCATCGGGTTCACGGC	CGGCTCAACAGTGTATCCGGTGGAC	GCCGTGAACCCGATGCGGCT	GATCAGGCGTCTGTCGTGCTCCGGCTCAACAGTGTATCCGGTGGAC	GATCAGGCGTCTGTCGTCGAGGCCGTGAACCCGATGCGGCT
ERCC-00069	DQ459421	ATGCCGGCTGGTCGCGACAAGAAAACATAATTCGCAAAGGGCCCCTGTCTCATTTGGCGTCTTGTACCCAAACACCATACTTGGGAGGGTGTTGCGGCCG	ATGCCGGCTGGTCGCGACAAGAAGACACAACTCTCAAGGGTCCCCTGTCTCATTTGGCGTCTTGTACCCAAACACCATACTTGGGAGGGTGTTGCGGCCG	ATGCCGGCTGGTCGCGACAA	CGGCCGCAACACCCTCCCAA	GATCAGGCGTCTGTCGTGCTCATGCCGGCTGGTCGCGACAA	GATCAGGCGTCTGTCGTCGAGCGGCCGCAACACCCTCCCAA
ERCC-00073	DQ668358	ACGGTGATCGTGGACGCTTGACCGGACTTATGCGTCGCCTTCCGAGTTATTGGATGGCGTTCCGTCCTATTGGATACTATTCCGTGCGTGTGCGACACGT	ACGGTGATCGTGGACGCTTGACCGGAATTACGCTTCTCCTCCCTAGTTATTGGATGGCGTTCCGTCCTATTGGATACTATTCCGTGCGTGTGCGACACGT	ACGGTGATCGTGGACGCTTGACC	ACGTGTCGCACACGCACGGA	GATCAGGCGTCTGTCGTGCTCACGGTGATCGTGGACGCTTGACC	GATCAGGCGTCTGTCGTCGAGACGTGTCGCACACGCACGGA
ERCC-00076	DQ883650	ACGCGGGGTTCTGCCATCCCGGTTTAGCGCAGAATAGTATTAGTCGGTCAGTGGACCCCCTCCTGAATATCTATACTTAGCGGCGGATTACCCGGCCCTC	ACGCGGGGTTCTGCCATCCCGGTCTAGAGCGGAGTAGCATCAGTCGGTCAGTGGACCCCCTCCTGAATATCTATACTTAGCGGCGGATTACCCGGCCCTC	ACGCGGGGTTCTGCCATCCC	GAGGGCCGGGTAATCCGCCG	GATCAGGCGTCTGTCGTGCTCACGCGGGGTTCTGCCATCCC	GATCAGGCGTCTGTCGTCGAGGAGGGCCGGGTAATCCGCCG
ERCC-00079	DQ883652	ACAACCCGCGGGCCGAAGTTTGATAAGCGTGTTCTAGATTGGAACTTACCACTGTTAAATACACGACGCCCATCTCCAAATCGCACGCAACAGGGGGCTT	ACAACCCGCGGGCCGAAGTTTGACAAGAGTTTTATAGGTTTGAACTTACCACTGTTAAATACACGACGCCCATCTCCAAATCGCACGCAACAGGGGGCTT	ACAACCCGCGGGCCGAAGTT	AAGCCCCCTGTTGCGTGCGA	GATCAGGCGTCTGTCGTGCTCACAACCCGCGGGCCGAAGTT	GATCAGGCGTCTGTCGTCGAGAAGCCCCCTGTTGCGTGCGA
ERCC-00084	DQ883682	CACCCGAATCGGCGGGGCTCGGCGACACAAAATGCTTCTAACTCGCTGTGAATCTACTGCAGAACTATGGGTTTGCTAGCGCGCCGGTATCTACCAGCAA	CACCCGAATCGGCGGGGCTCGGCTACAAAAGATTCTTATAGCTCGCTGTGAATCTACTGCAGAACTATGGGTTTGCTAGCGCGCCGGTATCTACCAGCAA	CACCCGAATCGGCGGGGCTC	TTGCTGGTAGATACCGGCGCGC	GATCAGGCGTCTGTCGTGCTCCACCCGAATCGGCGGGGCTC	GATCAGGCGTCTGTCGTCGAGTTGCTGGTAGATACCGGCGCGC
ERCC-00095	DQ516759	GGGTCTAAGGCAGATGTTGGTTCATCCGTCAATAAAACCTCTGGCTTAACCGCTATCGCTCTCGCTATACATAACCTCTGCTGTTGTCCTCCAGAGAGAG	GGGTCTAAGGCAGATGTTGGTTCATCCGTCAGTAAGACATCCGGCCTAGCCGCTATCGCTCTCGCTATACATAACCTCTGCTGTTGTCCTCCAGAGAGAG	GGGTCTAAGGCAGATGTTGGTTCATCCG	CTCTCTCTGGAGGACAACAGCAGAGGT	GATCAGGCGTCTGTCGTGCTCGGGTCTAAGGCAGATGTTGGTTCATCCG	GATCAGGCGTCTGTCGTCGAGCTCTCTCTGGAGGACAACAGCAGAGGT
ERCC-00096	DQ459429	TTTGCCGGCGCACAAGCACGATCGGCTCCTAATAGGAGGTGAATTAGATAGGGAAAAGATCGGGATGCTACTAGTTTACTGCGTCACGCTGAGGGACTCA	TTTGCCGGCGCACAAGCACGATCTGCTACTGATGGGATGTTAATTAGATAGGGAAAAGATCGGGATGCTACTAGTTTACTGCGTCACGCTGAGGGACTCA	TTTGCCGGCGCACAAGCACG	TGAGTCCCTCAGCGTGACGCAGT	GATCAGGCGTCTGTCGTGCTCTTTGCCGGCGCACAAGCACG	GATCAGGCGTCTGTCGTCGAGTGAGTCCCTCAGCGTGACGCAGT
ERCC-00098	DQ459415	AGAGGCTTGTGTCGCCGGAAACGCTTATCCGCACAGTAAAACCTCCCCAGATGACCTTCTCCCTCATAATCACTTAATCTGAGCGCAGGAGGCAGGCTGT	AGAGGCTTGTGTCGCCGGAAACGCTTGTCCTCAAAGCAAAGCCCCCCCAGATGACCTTCTCCCTCATAATCACTTAATCTGAGCGCAGGAGGCAGGCTGT	AGAGGCTTGTGTCGCCGGAAACG	ACAGCCTGCCTCCTGCGCTC	GATCAGGCGTCTGTCGTGCTCAGAGGCTTGTGTCGCCGGAAACG	GATCAGGCGTCTGTCGTCGAGACAGCCTGCCTCCTGCGCTC
ERCC-00108	DQ668365	ACGTGCATCTGCTATGCTGAGCGCGTATCTGTGTACCTGTCCGATGCTCTGATCTACACTGCCGTGATCGTTATATGACGAGACTGTGCGCTCATAGCCG	ACGTGCATCTGCTATGCTGAGCGCGTACCTGCGTGCCCGTCAGACGCTCTGATCTACACTGCCGTGATCGTTATATGACGAGACTGTGCGCTCATAGCCG	ACGTGCATCTGCTATGCTGAGCGC	CGGCTATGAGCGCACAGTCTCGT	GATCAGGCGTCTGTCGTGCTCACGTGCATCTGCTATGCTGAGCGC	GATCAGGCGTCTGTCGTCGAGCGGCTATGAGCGCACAGTCTCGT
ERCC-00112	DQ459422	CGTAATCGCGCACGAGTGCGGATTAAGATTCTCCGCTTCAATCATGCAATGTGGTACAGCTGACTATCATTGACACCAAGCCGCTTGCAGGTATCGCCTG	CGTAATCGCGCACGAGTGCGGATTAGGATCCTACGATTCGATAATGCAATGTGGTACAGCTGACTATCATTGACACCAAGCCGCTTGCAGGTATCGCCTG	CGTAATCGCGCACGAGTGCGGA	CAGGCGATACCTGCAAGCGGCT	GATCAGGCGTCTGTCGTGCTCCGTAATCGCGCACGAGTGCGGA	GATCAGGCGTCTGTCGTCGAGCAGGCGATACCTGCAAGCGGCT
ERCC-00113	DQ883663	GGTGCCACACGACTACAACCCTCGTAATAGGGCTGCGTGCGTCCTAAATACACTCGCTGTTGAGATACTAAAATTATCTGTGGATTGCCGGCATTGAGCC	GGTGCCACACGACTACAACCCTCGTAACAGGTCTTCGCGCGCCCCAAATACACTCGCTGTTGAGATACTAAAATTATCTGTGGATTGCCGGCATTGAGCC	GGTGCCACACGACTACAACCCTCG	GGCTCAATGCCGGCAATCCACAGA	GATCAGGCGTCTGTCGTGCTCGGTGCCACACGACTACAACCCTCG	GATCAGGCGTCTGTCGTCGAGGGCTCAATGCCGGCAATCCACAGA
ERCC-00116	DQ668367	TGCTCGTGCTCACGCGATGCACTCGGATTATGGCACATGCACTCGCGTAATGACGCTGCATCGCTCAGTATGATCCATGAGCGCCGTGAATGACGCATGA	TGCTCGTGCTCACGCGATGCACTCTGATCATTGCGCATTCAATCGCGTAATGACGCTGCATCGCTCAGTATGATCCATGAGCGCCGTGAATGACGCATGA	TGCTCGTGCTCACGCGATGCA	TCATGCGTCATTCACGGCGCTCA	GATCAGGCGTCTGTCGTGCTCTGCTCGTGCTCACGCGATGCA	GATCAGGCGTCTGTCGTCGAGTCATGCGTCATTCACGGCGCTCA
ERCC-00123	DQ516782	TGCTTTACCAGCCAACACATCGTTTAAGGTTACTGGCTTTCCTTCTAACCCCATGATAGGCTCTAAGTTTGCCATTGCTATATCAGCGTCCAAAACAGCC	TGCTTTACCAGCCAACACATCGTTTAAGGTTACCGGCCTTACTCCTAGCCACATGATAGGCTCTAAGTTTGCCATTGCTATATCAGCGTCCAAAACAGCC	TGCTTTACCAGCCAACACATCGTTTAAGGT	GGCTGTTTTGGACGCTGATATAGCAATGGC	GATCAGGCGTCTGTCGTGCTCTGCTTTACCAGCCAACACATCGTTTAAGGT	GATCAGGCGTCTGTCGTCGAGGGCTGTTTTGGACGCTGATATAGCAATGGC
ERCC-00126	DQ459427	CTGGAACGCTGGGGCGTGCCAGTAAACTTACTGTTCTCCAGTTCCTCCATCATGTTCCGTCTAATCCGGAGATGTGTAGCTGCATTGTGCTCCGTTGCGG	CTGGAACGCTGGGGCGTGCCAGTGAACCTAATGCTCTACATTTCCTCCATCATGTTCCGTCTAATCCGGAGATGTGTAGCTGCATTGTGCTCCGTTGCGG	CTGGAACGCTGGGGCGTGCC	CCGCAACGGAGCACAATGCAGC	GATCAGGCGTCTGTCGTGCTCCTGGAACGCTGGGGCGTGCC	GATCAGGCGTCTGTCGTCGAGCCGCAACGGAGCACAATGCAGC
ERCC-00130	EF011072	GGTTCAACCGCCTGACGAGTGCTGACAGCTATGAAGAAGACCTCCTGTTTGCCACGCTGGACCCGATGACCAGAAAAATGGTCCTGCCAAGCGGCTACAG	GGTTCAACCGCCTGACGAGTGCTGACGGCTGTGGAGGAGAACTACTGTTTGCCACGCTGGACCCGATGACCAGAAAAATGGTCCTGCCAAGCGGCTACAG	GGTTCAACCGCCTGACGAGTGCT	CTGTAGCCGCTTGGCAGGACCA	GATCAGGCGTCTGTCGTGCTCGGTTCAACCGCCTGACGAGTGCT	GATCAGGCGTCTGTCGTCGAGCTGTAGCCGCTTGGCAGGACCA
ERCC-00138	DQ516777	AAGTTAAATCTTTCCACAGCATCCCAGTCGTGAATTAAGTATAAAGCAACTCCACCAATGTTCTTTAAAGGAATCTGATATTTTGGCAACTCCTCCTCCA	AAGTTAAATCTTTCCACAGCATCCCAGTCGTGAATCAAGCATGAATCAAATCAACCAATGTTCTTTAAAGGAATCTGATATTTTGGCAACTCCTCCTCCA	AAGTTAAATCTTTCCACAGCATCCCAGTCGTG	TGGAGGAGGAGTTGCCAAAATATCAGATTCCT	GATCAGGCGTCTGTCGTGCTCAAGTTAAATCTTTCCACAGCATCCCAGTCGTG	GATCAGGCGTCTGTCGTCGAGTGGAGGAGGAGTTGCCAAAATATCAGATTCCT
ERCC-00164	DQ516779	TCTACCCTTCTCATCAGGAGCTGGGACTTCTATGATTCTATCAAATCTTCCAGGTCTTAATATTGCAGGGTCTAAAATGTCAGGCCTGTTTGCGGCCCCA	TCTACCCTTCTCATCAGGAGCTGGGACTTCTGTGACTCCATAAAACCTCCCAGGTCTTAATATTGCAGGGTCTAAAATGTCAGGCCTGTTTGCGGCCCCA	TCTACCCTTCTCATCAGGAGCTGGGACT	TGGGGCCGCAAACAGGCCTG	GATCAGGCGTCTGTCGTGCTCTCTACCCTTCTCATCAGGAGCTGGGACT	GATCAGGCGTCTGTCGTCGAGTGGGGCCGCAAACAGGCCTG
ERCC-00170	DQ516773	TCTTCCCATCTCATCCCATCAGAGTTTGAGAAATTTGTATTAAAAAGCGGAGTTAGCAAAGTAGTTATAGACCCGCATGAAATAGCAAATATTGCTGGAA	TCTTCCCATCTCATCCCATCAGAGTTTGAGAAATTTGTGTTAGAAGGCTGAGCTATCAAAGTAGTTATAGACCCGCATGAAATAGCAAATATTGCTGGAA	TCTTCCCATCTCATCCCATCAGAGTTTGAGAAATT	TTCCAGCAATATTTGCTATTTCATGCGGGTCT	GATCAGGCGTCTGTCGTGCTCTCTTCCCATCTCATCCCATCAGAGTTTGAGAAATT	GATCAGGCGTCTGTCGTCGAGTTCCAGCAATATTTGCTATTTCATGCGGGTCT
ERCC-00171	DQ854994	TGCCACTCGTAGACGGCATCTCACAGTCACTGAAGGCTATTAAAGAGTTAGCACCCACCATTGGATGAAGCCCAGGATAAGTGACCCCCCCGGACCTTGG	TGCCACTCGTAGACGGCATCTCACAGTCGCTGGAGTCTGTTAGAGGGTTAGCACCCACCATTGGATGAAGCCCAGGATAAGTGACCCCCCCGGACCTTGG	TGCCACTCGTAGACGGCATCTCACA	CCAAGGTCCGGGGGGGTCACT	GATCAGGCGTCTGTCGTGCTCTGCCACTCGTAGACGGCATCTCACA	GATCAGGCGTCTGTCGTCGAGCCAAGGTCCGGGGGGGTCACT

## Sheet: Endogenous targets
HUGO-ID	Refseq Accession	Competitive Amplicon ID	Gene Bank ID	Native Amplicon Sequence	Competitive Internal Standard Sequence	Forward Target Specific Primer Target Specific Sequence	Reverse Target Specific Primer Target Specific Sequence	Forward Primer with forward universal APEX-2 tail	Reverse Primer with reverse universal APEX-2-'like' tail
ABCB11	NM_003742.2	ABCB11-NM_003742.2	8647	TGCTCATCGCTTGTCTACGGTCAGAGCTGCAGATACCATCATTGGTTTTGAACATGGCACTGCAGTGGAAAGAGGGACCCATGAAGAATTACTGGAAAGGA	TGCTCATCGCTTGTCTACGGTCAGAGCCGCATATAACATAATTTGTTCTGAACATGGCACTGCAGTGGAAAGAGGGACCCATGAAGAATTACTGGAAAGGA	TGCTCATCGCTTGTCTACGGTCAGA	TCCTTTCCAGTAATTCTTCATGGGTCCCT	GATCAGGCGTCTGTCGTGCTCTGCTCATCGCTTGTCTACGGTCAGA	GATCAGGCGTCTGTCGTCGAGTCCTTTCCAGTAATTCTTCATGGGTCCCT
ABCB6	NM_005689.1	ABCB6-NM_005689.1	10058	ACGGCAGCGTCTGGCAATGGGCATCTGGATCAAGTTCAGGCACAGCCCTGGTCTCCTGCTCCTCTGGACTGTGGCGTTTGCAGCTGAGAACTTGGCCCTGG	ACGGCAGCGTCTGGCAATGGGCATCTGGATCAAGTTCAGGAACATCCCCGGTCCCCTTCTCATCTGGACTGTGGCGTTTGCAGCTGAGAACTTGGCCCTGG	ACGGCAGCGTCTGGCAATGG	CCAGGGCCAAGTTCTCAGCTGC	GATCAGGCGTCTGTCGTGCTCACGGCAGCGTCTGGCAATGG	GATCAGGCGTCTGTCGTCGAGCCAGGGCCAAGTTCTCAGCTGC
ABCC11	NM_032583.3	ABCC11-NM_032583.3	85320	AGGAAACTATTGGAGAAGTGCGGGCTTGTCCAGAGCCTGACAAGTATAACCTTGTTCATCATCCCCACAGTGGCCACAGCGGTCTGGGTTCTCATCCACAC	AGGAAACTATTGGAGAAGTGCGGGCTTTTCCGGAGACTGGCAATTATGACCTTGTTCATCATCCCCACAGTGGCCACAGCGGTCTGGGTTCTCATCCACAC	AGGAAACTATTGGAGAAGTGCGGGC	GTGTGGATGAGAACCCAGACCGC	GATCAGGCGTCTGTCGTGCTCAGGAAACTATTGGAGAAGTGCGGGC	GATCAGGCGTCTGTCGTCGAGGTGTGGATGAGAACCCAGACCGC
ABCC4	NM_005845.2	ABCC4-NM_005845.2	10257	GCAAGATCTCTATTGGTATTCTACGTCCTTGTTAACTCTTCACAAACTTTGCACAACAAAATGTTTGAGTCAATTCTGAAAGCTCCGGTATTATTCTTTGA	GCAAGATCTCTATTGGTATTCTACGTCCTTGTTAACTCCTCAAAAAATTTTCACGACAGAATGTTTGAGTCAATTCTGAAAGCTCCGGTATTATTCTTTGA	GCAAGATCTCTATTGGTATTCTACGTCCTTGTTAAC	TCAAAGAATAATACCGGAGCTTTCAGAATTGACTC	GATCAGGCGTCTGTCGTGCTCGCAAGATCTCTATTGGTATTCTACGTCCTTGTTAAC	GATCAGGCGTCTGTCGTCGAGTCAAAGAATAATACCGGAGCTTTCAGAATTGACTC
ABCD2	NM_005164.2	ABCD2-NM_005164.2	225	TGTCTCTTGGAAGTCTTCGGGATCAAGTCATTTACCCTGATTCAGTGGATGATATGCATGATAAAGGTTATACAGACCAAGATCTGGAACGTATCCTACAC	TGTCTCTTGGAAGTCTTCGGGATCAAGTCACTTAACCTTATTAAGTTGATTATATGCATGATAAAGGTTATACAGACCAAGATCTGGAACGTATCCTACAC	TGTCTCTTGGAAGTCTTCGGGATCAAGT	GTGTAGGATACGTTCCAGATCTTGGTCTGT	GATCAGGCGTCTGTCGTGCTCTGTCTCTTGGAAGTCTTCGGGATCAAGT	GATCAGGCGTCTGTCGTCGAGGTGTAGGATACGTTCCAGATCTTGGTCTGT
ABCG5	NM_022436.2	ABCG5-NM_022436.2	64240	GGACCTGACGTCAGTGGATACCCAAAGCAAGGAACGGGAAATAGAAACCTCCAAGAGAGTCCAGATGATAGAATCTGCCTACAAGAAATCAGCAATTTGTC	GGACCTGACGTCAGTGGATACCCAAATCAATGAAAGGGGAATGGAAGCCTCCAAGAGAGTCCAGATGATAGAATCTGCCTACAAGAAATCAGCAATTTGTC	GGACCTGACGTCAGTGGATACCCA	GACAAATTGCTGATTTCTTGTAGGCAGATTCTATCA	GATCAGGCGTCTGTCGTGCTCGGACCTGACGTCAGTGGATACCCA	GATCAGGCGTCTGTCGTCGAGGACAAATTGCTGATTTCTTGTAGGCAGATTCTATCA
ACTB	NM_001101.3	ACTB870-NM_001101.870	60	CAGGTCATCACCATTGGCAATGAGCGGTTCCGCTGCCCTGAGGCACTCTTACAGCCTTCCTTCCTGGGCATGGAGTCCTGTGGCATCCACGAAACTACCTT	CAGGTCATCACCATTGGCAATGAGCGGTCCCGATGCACTGGGGCGCTCCTACAGCCTTCCTTCCTGGGCATGGAGTCCTGTGGCATCCACGAAACTACCTT	CAGGTCATCACCATTGGCAATGAGCG	AAGGTAGTTTCGTGGATGCCACAGG	GATCAGGCGTCTGTCGTGCTCCAGGTCATCACCATTGGCAATGAGCG	GATCAGGCGTCTGTCGTCGAGAAGGTAGTTTCGTGGATGCCACAGG
ADM	NM_001124.1	ADM-NM_001124.1	133	AGGGCATTTTAAAAGCAATTATATTGTCCTCCCCTATTTTAAGACGTGAATGTCTCAGCGAGGTGTAAAGTTGTTCGCCGCGTGGAATGTGAGTGTGTTTG	AGGGCATTTTAAAAGCAATTATATTGTCCTCCCCTACTTTGAGAAGTGGATGCCTCGGCGAGGTGTAAAGTTGTTCGCCGCGTGGAATGTGAGTGTGTTTG	AGGGCATTTTAAAAGCAATTATATTGTCCTCCCC	CAAACACACTCACATTCCACGCGG	GATCAGGCGTCTGTCGTGCTCAGGGCATTTTAAAAGCAATTATATTGTCCTCCCC	GATCAGGCGTCTGTCGTCGAGCAAACACACTCACATTCCACGCGG
ADORA2B	NM_000676.2	ADORA2B-NM_000676.2	136	AGCCCAAGTGGGCAATGAATATGGCCATTCTTCTGTCACATGCCAATTCAGTTGTCAATCCCATTGTCTATGCTTACCGGAACCGAGACTTCCGCTACACT	AGCCCAAGTGGGCAATGAATATGGCCACTCTCCTGCCACGTGCAAATCCAGTTGTCAATCCCATTGTCTATGCTTACCGGAACCGAGACTTCCGCTACACT	AGCCCAAGTGGGCAATGAATATGGC	AGTGTAGCGGAAGTCTCGGTTCCG	GATCAGGCGTCTGTCGTGCTCAGCCCAAGTGGGCAATGAATATGGC	GATCAGGCGTCTGTCGTCGAGAGTGTAGCGGAAGTCTCGGTTCCG
AES	NM_001130.5	AES-NM_001130.5	166	TTCCCAAATAAAGATGAGGGTACTAAAGTTGTCTTGGTTTTTATTTTATTATTATTTTTTTCTTTTTCCAGTATACTAGCTTGTCTTTTAAGAAAGGGGAT	TTCCCAAATAAAGATGAGGGTACTAAAGTTGTCTTGGTCTTTGTTTCATTGTTACTTTCTTCTTTTTCCAGTATACTAGCTTGTCTTTTAAGAAAGGGGAT	TTCCCAAATAAAGATGAGGGTACTAAAGTTGTCTTG	ATCCCCTTTCTTAAAAGACAAGCTAGTATACTGGA	GATCAGGCGTCTGTCGTGCTCTTCCCAAATAAAGATGAGGGTACTAAAGTTGTCTTG	GATCAGGCGTCTGTCGTCGAGATCCCCTTTCTTAAAAGACAAGCTAGTATACTGGA
ANXA13	NM_004306.2	ANXA13-NM_004306.2	312	GCAGCCAGGCCAAGCTGTGTAAGTTAAGGGCAGTAACGTTAAGATGCGTGGGCAGGGCACCTTGAACTCTGGCTTAGCAAGCATCTAGGCTGCCTCTTCAC	GCAGCCAGGCCAAGCTGTGTAATTTAGGGGAAGTGACGCTAATATGCGTGGGCAGGGCACCTTGAACTCTGGCTTAGCAAGCATCTAGGCTGCCTCTTCAC	GCAGCCAGGCCAAGCTGTGT	GTGAAGAGGCAGCCTAGATGCTTGC	GATCAGGCGTCTGTCGTGCTCGCAGCCAGGCCAAGCTGTGT	GATCAGGCGTCTGTCGTCGAGGTGAAGAGGCAGCCTAGATGCTTGC
ANXA5	NM_001154.2	ANXA5-NM_001154.2	308	AAGTGTACTTAATGTTACTAAGTTTAATGCCTGGCCATTTTCCATTTATATATATTTTTTAAGAGGCTAGAGTGCTTTTAGCCTTTTTTAAAAACTCCATT	AAGTGTACTTAATGTTACTAAGTTTAATGCCTGGCCATCTTCAATTCATACATACTTTCTAAGAGGCTAGAGTGCTTTTAGCCTTTTTTAAAAACTCCATT	AAGTGTACTTAATGTTACTAAGTTTAATGCCTGGCC	AATGGAGTTTTTAAAAAAGGCTAAAAGCACTCTAGC	GATCAGGCGTCTGTCGTGCTCAAGTGTACTTAATGTTACTAAGTTTAATGCCTGGCC	GATCAGGCGTCTGTCGTCGAGAATGGAGTTTTTAAAAAAGGCTAAAAGCACTCTAGC
AOX1	NM_001159.3	AOX1-NM_001159.3	316	CTCCCTTTTGGGCTCGGCGCCAGGTGGGAAAGTGGAGTTCAAGAGGACTCTCATCATCAGCTTCCTCTTCAAGTTCTACCTGGAAGTGTCACAGATTTTGA	CTCCCTTTTGGGCTCGGCGCCATGTGTGAAGGTGTAGTCCAATAGGACTCTCATCATCAGCTTCCTCTTCAAGTTCTACCTGGAAGTGTCACAGATTTTGA	CTCCCTTTTGGGCTCGGCGC	TCAAAATCTGTGACACTTCCAGGTAGAACTTG	GATCAGGCGTCTGTCGTGCTCCTCCCTTTTGGGCTCGGCGC	GATCAGGCGTCTGTCGTCGAGTCAAAATCTGTGACACTTCCAGGTAGAACTTG
APC	NM_000038.3	APC-NM_000038.3	324	CACTTTTTATCACCCTGTATGTTAGGGCAAGATCTCAGCAGTGAAGTATAATCAGCACTTTGCCATGCTCAGAAAATTCAAATCACATGGAACTTTAGAGG	CACTTTTTATCACCCTGTATGTTAGGGCAAGATCCCAGAAGTTAAGCATAGTCATCACTTTGCCATGCTCAGAAAATTCAAATCACATGGAACTTTAGAGG	CACTTTTTATCACCCTGTATGTTAGGGCAAGA	CCTCTAAAGTTCCATGTGATTTGAATTTTCTGAGCA	GATCAGGCGTCTGTCGTGCTCCACTTTTTATCACCCTGTATGTTAGGGCAAGA	GATCAGGCGTCTGTCGTCGAGCCTCTAAAGTTCCATGTGATTTGAATTTTCTGAGCA
ATP1A2	NM_000702.2	ATP1A2-NM_000702.2	477	ACTAACTGTGGACAAAAGTTTATCTTTGCACAATCAATAAAAATGGCATTTTTTTAGTAAATTAAGAGCATAAACAATATTGCTAGAGGTGGCATGTTTAG	ACTAACTGTGGACAAAAGTTTATCTTTGCACAATCAATGAAAGTGGAATTCTTTCAGTGAATTAAGAGCATAAACAATATTGCTAGAGGTGGCATGTTTAG	ACTAACTGTGGACAAAAGTTTATCTTTGCACAATCA	CTAAACATGCCACCTCTAGCAATATTGTTTATGCT	GATCAGGCGTCTGTCGTGCTCACTAACTGTGGACAAAAGTTTATCTTTGCACAATCA	GATCAGGCGTCTGTCGTCGAGCTAAACATGCCACCTCTAGCAATATTGTTTATGCT
ATP6AP1	NM_001183.3	ATP6AP1-NM_001183.3	537	ACAGCAATGGCTCCGTCGCCTACTTCAATGCTTCCCAGGTCACAGGGCCCAGCATCTACTCCTTCCACTGCGAGTATGTCAGCAGCCTGAGCAAGAAGGGT	ACAGCAATGGCTCCGTCGCCTACTTCAATGCCTCCAAGGCCACGGGGACCATCATCTACTCCTTCCACTGCGAGTATGTCAGCAGCCTGAGCAAGAAGGGT	ACAGCAATGGCTCCGTCGCC	ACCCTTCTTGCTCAGGCTGCTG	GATCAGGCGTCTGTCGTGCTCACAGCAATGGCTCCGTCGCC	GATCAGGCGTCTGTCGTCGAGACCCTTCTTGCTCAGGCTGCTG
BACH2	NM_021813.1	BACH2-NM_021813.1	60468	ACCTAGCCTGTCTCTTTTCCCTGGGATCCCTCTGTCAACCCCACGCCTTTTAGGAAAAAGAAAAGTGAGTGAACAGCAAGGAAGAGTGTTTGCACAGTACA	ACCTAGCCTGTCTCTTTTCCCTGGGATACCTATGTAAACACCAAGCCCTTTAGGAAAAAGAAAAGTGAGTGAACAGCAAGGAAGAGTGTTTGCACAGTACA	ACCTAGCCTGTCTCTTTTCCCTGGG	TGTACTGTGCAAACACTCTTCCTTGCTG	GATCAGGCGTCTGTCGTGCTCACCTAGCCTGTCTCTTTTCCCTGGG	GATCAGGCGTCTGTCGTCGAGTGTACTGTGCAAACACTCTTCCTTGCTG
BAG1	NM_004323.3	BAG1-NM_004323.3	573	AGTCTTTACCCCATGCCTTCTCCCATCTCATCTCAACCCCCTCATTTGTTGGCTGTCTGCTGTCAGCCACTCTTCTTTCAGGTCCTCAGATGCACTGCACC	AGTCTTTACCCCATGCCTTCTCCCATCCCATATCAGCCCACTCGTTTTTTGGCTGTCTGCTGTCAGCCACTCTTCTTTCAGGTCCTCAGATGCACTGCACC	AGTCTTTACCCCATGCCTTCTCCCA	GGTGCAGTGCATCTGAGGACCTG	GATCAGGCGTCTGTCGTGCTCAGTCTTTACCCCATGCCTTCTCCCA	GATCAGGCGTCTGTCGTCGAGGGTGCAGTGCATCTGAGGACCTG
BCL2A1	NM_004049.2	BCL2A1-NM_004049.2	597	ACAGGCTGGCTCAGGACTATCTGCAGTGCGTCCTACAGATACCACAACCTGGATCAGGTCCAAGCAAAACGTCCAGAGTGCTACAAAATGTTGCGTTCTCA	ACAGGCTGGCTCAGGACTATCTGCAGCGCGCCCTGCAGGTACAACAGCCTGGATCAGGTCCAAGCAAAACGTCCAGAGTGCTACAAAATGTTGCGTTCTCA	ACAGGCTGGCTCAGGACTATCTGC	TGAGAACGCAACATTTTGTAGCACTCTGG	GATCAGGCGTCTGTCGTGCTCACAGGCTGGCTCAGGACTATCTGC	GATCAGGCGTCTGTCGTCGAGTGAGAACGCAACATTTTGTAGCACTCTGG
BIRC2	NM_001166.3	BIRC2-NM_001166.3	329	CATGTTAAAGTGCTTATAGGGAAAGAAGCCTGCATATAATTTTTTACCTTGTGGCATAATCAGTAATTGGTCTGTTATTCAGGCTTCATAGCTTGTAACCA	CATGTTAAAGTGCTTATAGGGAAAGAAGCCTGCATGTAACTTTCTACATTGCGGCGTAATCAGTAATTGGTCTGTTATTCAGGCTTCATAGCTTGTAACCA	CATGTTAAAGTGCTTATAGGGAAAGAAGCCTGC	TGGTTACAAGCTATGAAGCCTGAATAACAGAC	GATCAGGCGTCTGTCGTGCTCCATGTTAAAGTGCTTATAGGGAAAGAAGCCTGC	GATCAGGCGTCTGTCGTCGAGTGGTTACAAGCTATGAAGCCTGAATAACAGAC
CD180	NM_005582.1	CD180-NM_005582.1	4064	TGGGCAGGGACTCACTGTGCTTTTCTGAGCTTCTTACTCCTGTGAGTCCCAGAGCTAAAGAACCTTCTAGGCAAGTACACCGAATGACTCAGTCCAGAGGG	TGGGCAGGGACTCACTGTGCTTTCCTGGGCTCCTTGCTCATGTTAGTCCCAGAGCTAAAGAACCTTCTAGGCAAGTACACCGAATGACTCAGTCCAGAGGG	TGGGCAGGGACTCACTGTGCT	CCCTCTGGACTGAGTCATTCGGTGT	GATCAGGCGTCTGTCGTGCTCTGGGCAGGGACTCACTGTGCT	GATCAGGCGTCTGTCGTCGAGCCCTCTGGACTGAGTCATTCGGTGT
CD80	NM_005191.2	CD80-NM_005191.2	941	TGGACGCAACTTAAGCTGGGATAATCACATTATCATCTGAAAATCTGGAGTTGAACAGCAAAAGAAGACAACATTTCTCAAATGCACATCTCATGGCAGCT	TGGACGCAACTTAAGCTGGGATAATCACATCATCGTCTTAAAGTCTTGAGCTGAACAGCAAAAGAAGACAACATTTCTCAAATGCACATCTCATGGCAGCT	TGGACGCAACTTAAGCTGGGATAATCAC	AGCTGCCATGAGATGTGCATTTGAGA	GATCAGGCGTCTGTCGTGCTCTGGACGCAACTTAAGCTGGGATAATCAC	GATCAGGCGTCTGTCGTCGAGAGCTGCCATGAGATGTGCATTTGAGA
CDH1	NM_004360.2	CDH1-NM_004360.2	999	TGTACTCAAAGCCCAGAATCCCCAAGTGCCTGCTTTTGATGATGTCTACAGAAAATGCTGGCTGAGCTGAACACATTTGCCCAATTCCAGGTGTGCACAGA	TGTACTCAAAGCCCAGAATCCCCAAGTGCATGCCTTTTATGGTGTATACGGAAAATGCTGGCTGAGCTGAACACATTTGCCCAATTCCAGGTGTGCACAGA	TGTACTCAAAGCCCAGAATCCCCAAGT	TCTGTGCACACCTGGAATTGGGC	GATCAGGCGTCTGTCGTGCTCTGTACTCAAAGCCCAGAATCCCCAAGT	GATCAGGCGTCTGTCGTCGAGTCTGTGCACACCTGGAATTGGGC
CDK8	NM_001260.1	CDK8-NM_001260.1	1024	AAGTTCCACCACTTTTCACAGATTGGGGTAGTGGCTTCCAAGTTGTACCTATTTTGGAGTTAGACTTGAAAAGAAAGTGCTAGCACAGTTTGTGTTGTGGA	AAGTTCCACCACTTTTCACAGATTGGGGTATTGGATTCAAAGCTGTGCCTGTTTTGGAGTTAGACTTGAAAAGAAAGTGCTAGCACAGTTTGTGTTGTGGA	AAGTTCCACCACTTTTCACAGATTGGGG	TCCACAACACAAACTGTGCTAGCACT	GATCAGGCGTCTGTCGTGCTCAAGTTCCACCACTTTTCACAGATTGGGG	GATCAGGCGTCTGTCGTCGAGTCCACAACACAAACTGTGCTAGCACT
CDKN1A	NM_000389.2	CDKN1A-NM_000389.2	1026	GGGCACCCTAGTTCTACCTCAGGCAGCTCAAGCAGCGACCGCCCCCTCCTCTAGCTGTGGGGGTGAGGGTCCCATGTGGTGGCACAGGCCCCCTTGAGTGG	GGGCACCCTAGTTCTACCTCAGGCAGCTCAAGAAGCTACAGCCACCTACTATAGCTGTGGGGGTGAGGGTCCCATGTGGTGGCACAGGCCCCCTTGAGTGG	GGGCACCCTAGTTCTACCTCAGGC	CCACTCAAGGGGGCCTGTGC	GATCAGGCGTCTGTCGTGCTCGGGCACCCTAGTTCTACCTCAGGC	GATCAGGCGTCTGTCGTCGAGCCACTCAAGGGGGCCTGTGC
CIRBP	NM_001280.1	CIRBP-NM_001280.1	1153	TGCAGACGTCCCTGAGAGGTTCTTGAAGATGTTTATTTATATTGTCCTTTTTTACTGGAAGACGTACGCATACTCCATCGATGTTGTATTTGCAGTGGCTG	TGCAGACGTCCCTGAGAGGTTCTTGGAGACGTTCATTCATACTGTACTTTTTTACTGGAAGACGTACGCATACTCCATCGATGTTGTATTTGCAGTGGCTG	TGCAGACGTCCCTGAGAGGTTCT	CAGCCACTGCAAATACAACATCGATGGA	GATCAGGCGTCTGTCGTGCTCTGCAGACGTCCCTGAGAGGTTCT	GATCAGGCGTCTGTCGTCGAGCAGCCACTGCAAATACAACATCGATGGA
CTNNB1	NM_001904.2	CTNNB1-NM_001904.2	1499	TCGCCAGGATGATCCTAGCTATCGTTCTTTTCACTCTGGTGGATATGGCCAGGATGCCTTGGGTATGGACCCCATGATGGAACATGAGATGGGTGGCCACC	TCGCCAGGATGATCCTAGCTATCGTTCTCTTCGCTCCGGTTGATGTGGACAGGATGCCTTGGGTATGGACCCCATGATGGAACATGAGATGGGTGGCCACC	TCGCCAGGATGATCCTAGCTATCGTT	GGTGGCCACCCATCTCATGTTCC	GATCAGGCGTCTGTCGTGCTCTCGCCAGGATGATCCTAGCTATCGTT	GATCAGGCGTCTGTCGTCGAGGGTGGCCACCCATCTCATGTTCC
CYP1A1	NM_000499.2	CYP1A1-NM_000499.2	1543	AGCCTGCATTGAGCTTGCATGCTTGCATAAGAGCTTAAGAACCATTGATTTAATGTAATAGGGAAAATTCTAACCCAGGTATCCAAAAATGTGTAAGAACA	AGCCTGCATTGAGCTTGCATGCTTGAATAGGAGATTAGGAAACATCGATTTAATGTAATAGGGAAAATTCTAACCCAGGTATCCAAAAATGTGTAAGAACA	AGCCTGCATTGAGCTTGCATGCT	TGTTCTTACACATTTTTGGATACCTGGGTTAGAATT	GATCAGGCGTCTGTCGTGCTCAGCCTGCATTGAGCTTGCATGCT	GATCAGGCGTCTGTCGTCGAGTGTTCTTACACATTTTTGGATACCTGGGTTAGAATT
CYP2C9	NM_000771.2	CYP2C9-NM_000771.2	1559	ATGGAGAAGGAAAAGCACAACCAACCATCTGAATTTACTATTGAAAGCTTGGAAAACACTGCAGTTGACTTGTTTGGAGCTGGGACAGAGACGACAAGCAC	ATGGAGAAGGAAAAGCACAACCAACCATCCGAACTTAATATCGAAGGCTCGGAAAACACTGCAGTTGACTTGTTTGGAGCTGGGACAGAGACGACAAGCAC	ATGGAGAAGGAAAAGCACAACCAACCA	GTGCTTGTCGTCTCTGTCCCAGC	GATCAGGCGTCTGTCGTGCTCATGGAGAAGGAAAAGCACAACCAACCA	GATCAGGCGTCTGTCGTCGAGGTGCTTGTCGTCTCTGTCCCAGC
CYP2F1	NM_000774.3	CYP2F1-NM_000774.3	1572	GACCCCAGCCAGTTCCTGACGCCCCAGGAGTTCAACCCCGAGCATTTTTTGGATGCCAATCAGTCCTTCAAGAAGAGTCCAGCCTTCATGCCCTTCTCAGC	GACCCCAGCCAGTTCCTGACGCCACAGTAGTCCAAACCCTAGCGTTTTTTGGATGCCAATCAGTCCTTCAAGAAGAGTCCAGCCTTCATGCCCTTCTCAGC	GACCCCAGCCAGTTCCTGACG	GCTGAGAAGGGCATGAAGGCTGG	GATCAGGCGTCTGTCGTGCTCGACCCCAGCCAGTTCCTGACG	GATCAGGCGTCTGTCGTCGAGGCTGAGAAGGGCATGAAGGCTGG
CYP3A4	NM_017460.3	CYP3A4-NM_017460.3	1576	AGGTGACCAAATCAGTGTGAGGAGGTAGATTTGGCTCCTCTGCTTCTCACGGGACTATTTCCACCACCCCCAGTTAGCACCATTAACTCCTCCTGAGCTCT	AGGTGACCAAATCAGTGTGAGGAGGTAGGTTTTGCTACTCCGCTCCTCGCGGGACTATTTCCACCACCCCCAGTTAGCACCATTAACTCCTCCTGAGCTCT	AGGTGACCAAATCAGTGTGAGGAGGT	AGAGCTCAGGAGGAGTTAATGGTGCT	GATCAGGCGTCTGTCGTGCTCAGGTGACCAAATCAGTGTGAGGAGGT	GATCAGGCGTCTGTCGTCGAGAGAGCTCAGGAGGAGTTAATGGTGCT
CYP3A7	NM_000765.2	CYP3A7-NM_000765.2	1551	CGTGCATTGTGCTCTCTCATGGTCTGTATAGAGTGTTATACTTGGTAATATAGAGGAGATGACCAAATCAGTGCTGGGGAAGTAGATTTGGCTTCTCTGCT	CGTGCATTGTGCTCTCTCATGGTCTGTGTAGGGTGCTATGCTTTGTAGTATAGAGGAGATGACCAAATCAGTGCTGGGGAAGTAGATTTGGCTTCTCTGCT	CGTGCATTGTGCTCTCTCATGGTCT	AGCAGAGAAGCCAAATCTACTTCCCCA	GATCAGGCGTCTGTCGTGCTCCGTGCATTGTGCTCTCTCATGGTCT	GATCAGGCGTCTGTCGTCGAGAGCAGAGAAGCCAAATCTACTTCCCCA
CYR61	NM_001554.3	CYR61-NM_001554.3	3491	ACTGCCAAGGGTGCTGGTGCGGATGGACACTAATGCAGCCACGATTGGAGAATACTTTGCTTCATAGTATTGGAGCACATGTTACTGCTTCATTTTGGAGC	ACTGCCAAGGGTGCTGGTGCGGGTGGGCACCAATTCAGACACTATTGGAGAATACTTTGCTTCATAGTATTGGAGCACATGTTACTGCTTCATTTTGGAGC	ACTGCCAAGGGTGCTGGTGC	GCTCCAAAATGAAGCAGTAACATGTGCTC	GATCAGGCGTCTGTCGTGCTCACTGCCAAGGGTGCTGGTGC	GATCAGGCGTCTGTCGTCGAGGCTCCAAAATGAAGCAGTAACATGTGCTC
DAD1	NM_001344.1	DAD1-NM_001344.1	1603	GGGGCGCTGCAGTTCGGTTACTGTCTCCTCGTGGGGACCTTCCCCTTCAACTCTTTTCTCTCGGGCTTCATCTCTTGTGTGGGGAGTTTCATCCTAGCGGT	GGGGCGCTGCAGTTCGGTTACTTTCTACTCTTGGTGACATTCACCTTCAACTCTTTTCTCTCGGGCTTCATCTCTTGTGTGGGGAGTTTCATCCTAGCGGT	GGGGCGCTGCAGTTCGGTTA	ACCGCTAGGATGAAACTCCCCACA	GATCAGGCGTCTGTCGTGCTCGGGGCGCTGCAGTTCGGTTA	GATCAGGCGTCTGTCGTCGAGACCGCTAGGATGAAACTCCCCACA
DAP	NM_004394.1	DAP-NM_004394.1	1611	GAGGGAGCATGGCACAGCCTCACACTTGAAAGACGGTGTTTGGTTTCCCATCTAATCAACTTAAGGGAAGCCGGCATGTACCCTTCAAGGCCCTGTCACCA	GAGGGAGCATGGCACAGCCTCACGCTTTAAATACGTTGTCTGGCTTCCCATCTAATCAACTTAAGGGAAGCCGGCATGTACCCTTCAAGGCCCTGTCACCA	GAGGGAGCATGGCACAGCCTC	TGGTGACAGGGCCTTGAAGGGT	GATCAGGCGTCTGTCGTGCTCGAGGGAGCATGGCACAGCCTC	GATCAGGCGTCTGTCGTCGAGTGGTGACAGGGCCTTGAAGGGT
DEFB125	NM_153325.2	DEFB125-NM_153325.2	245938	AAATTCCATCAGGGATTGGATGACCATGGGGATGGACATAATTGCTACTACCAACACAACAGCCAAGAGAGTTGCCTTACAATTAGAAATGTGTAGACAGA	AAATTCCATCAGGGATTGGATGACCATGGGGGTGGGCATGATTTCTAATACAAACACAACAGCCAAGAGAGTTGCCTTACAATTAGAAATGTGTAGACAGA	AAATTCCATCAGGGATTGGATGACCATGG	TCTGTCTACACATTTCTAATTGTAAGGCAACTCTCT	GATCAGGCGTCTGTCGTGCTCAAATTCCATCAGGGATTGGATGACCATGG	GATCAGGCGTCTGTCGTCGAGTCTGTCTACACATTTCTAATTGTAAGGCAACTCTCT
DEFB4	NM_004942.2	DEFB4-NM_004942.2	1673	ACAAATTGGCACCTGTGGTCTCCCTGGAACAAAATGCTGCAAAAAGCCATGAGGAGGCCAAGAAGCTGCTGTGGCTGATGCGGATTCAGAAAGGGCTCCCT	ACAAATTGGCACCTGTGGTCTCCCTGGAACAAAATGCTGCAAAAAGCCATGAGTAGGCAAAGGAGCTTCTGCGGCTTATGCGGATTCAGAAAGGGCTCCCT	ACAAATTGGCACCTGTGGTCTCCC	AGGGAGCCCTTTCTGAATCCGCA	GATCAGGCGTCTGTCGTGCTCACAAATTGGCACCTGTGGTCTCCC	GATCAGGCGTCTGTCGTCGAGAGGGAGCCCTTTCTGAATCCGCA
DLG7	NM_014750.3	DLG7-NM_014750.3	9787	AGAAGGAATTTCAGATGTTGTGGAAGGAATGGAACTGAATTCTTCAATTACATCACAGGATGTTTTGATGAGTAGCCCTGAAAAAAATACAGCTTCACAAA	AGAAGGAATTTCAGATGTTGTGGAAGGAATGGAAATGAGTTCCTCAGTTAAATCGCAGGATGTTTTGATGAGTAGCCCTGAAAAAAATACAGCTTCACAAA	AGAAGGAATTTCAGATGTTGTGGAAGGAATGG	TTTGTGAAGCTGTATTTTTTTCAGGGCTACTCA	GATCAGGCGTCTGTCGTGCTCAGAAGGAATTTCAGATGTTGTGGAAGGAATGG	GATCAGGCGTCTGTCGTCGAGTTTGTGAAGCTGTATTTTTTTCAGGGCTACTCA
DPP4	NM_001935.3	DPP4-NM_001935.3	1803	CAACACAAGAAAGAATTTCTTTGCAGTGGCTCAGGAGGATTCAGAACTATTCGGTCATGGATATTTGTGACTATGATGAATCCAGTGGAAGATGGAACTGC	CAACACAAGAAAGAATTTCTTTGCAGTGGCTCATGAGTATTAAGAGCTACTCGTTCATGGATATTTGTGACTATGATGAATCCAGTGGAAGATGGAACTGC	CAACACAAGAAAGAATTTCTTTGCAGTGGCT	GCAGTTCCATCTTCCACTGGATTCATCA	GATCAGGCGTCTGTCGTGCTCCAACACAAGAAAGAATTTCTTTGCAGTGGCT	GATCAGGCGTCTGTCGTCGAGGCAGTTCCATCTTCCACTGGATTCATCA
DPYD	NM_000110.2	DPYD-NM_000110.2	1806	ACGTACAGTCACAATATGGAGCTTCCGTTTCTGCCAAGCCTGAACTACCCCTCTTTTACACTCCTATTGATCTGGTGGACATTAGTGTAGAAATGGCCGGA	ACGTACAGTCACAATATGGAGCTTCCGTTTATGCAAAGACTGGACTGCCCATCTTTTACACTCCTATTGATCTGGTGGACATTAGTGTAGAAATGGCCGGA	ACGTACAGTCACAATATGGAGCTTCCGT	TCCGGCCATTTCTACACTAATGTCCACC	GATCAGGCGTCTGTCGTGCTCACGTACAGTCACAATATGGAGCTTCCGT	GATCAGGCGTCTGTCGTCGAGTCCGGCCATTTCTACACTAATGTCCACC
DRD5	NM_000798.3	DRD5-NM_000798.3	1816	CCACAAGGAAATCGCAGCTGCCTACATCCACATGATGCCCAACGCCGTTACCCCCGGCAACCGGGAGGTGGACAACGACGAGGAGGAGGGTCCTTTCGATC	CCACAAGGAAATCGCAGCTGCCTACATCCACATGATGACCAGCGACGTCACCACCTGCAACCGGGAGGTGGACAACGACGAGGAGGAGGGTCCTTTCGATC	CCACAAGGAAATCGCAGCTGCCT	GATCGAAAGGACCCTCCTCCTCGT	GATCAGGCGTCTGTCGTGCTCCCACAAGGAAATCGCAGCTGCCT	GATCAGGCGTCTGTCGTCGAGGATCGAAAGGACCCTCCTCCTCGT
DUSP3	NM_004090.2	DUSP3-NM_004090.2	1845	TGCCTTTTGTGCCACAAGTTAAGATGCTACTGTTTTAAAGGAAAAAAAAAAAAAAAAGTACTGATCTTCAATATGAAGACATGAGCTTTTCTCGCAGGAAA	TGCCTTTTGTGCCACAAGTTAAGATGCTAATGTCTTAGAGGGAAAGAAAGAAAAAAAGTACTGATCTTCAATATGAAGACATGAGCTTTTCTCGCAGGAAA	TGCCTTTTGTGCCACAAGTTAAGATGC	TTTCCTGCGAGAAAAGCTCATGTCTTCA	GATCAGGCGTCTGTCGTGCTCTGCCTTTTGTGCCACAAGTTAAGATGC	GATCAGGCGTCTGTCGTCGAGTTTCCTGCGAGAAAAGCTCATGTCTTCA
E2F2	NM_004091.2	E2F2-NM_004091.2	1870	AATCACTCGTGTCCCCAGGGACTTCTAAAGCTTGGGGCTCCAGGAAATCATCCAGTAGAGTTGGAGATTCAGAGATTTCTTGAAGCCAGGGACATGCTCCT	AATCACTCGTGTCCCCAGGGACTTCCAAATCTTTGGGATCCGGGAGATCATCCAGTAGAGTTGGAGATTCAGAGATTTCTTGAAGCCAGGGACATGCTCCT	AATCACTCGTGTCCCCAGGGACT	AGGAGCATGTCCCTGGCTTCAAGA	GATCAGGCGTCTGTCGTGCTCAATCACTCGTGTCCCCAGGGACT	GATCAGGCGTCTGTCGTCGAGAGGAGCATGTCCCTGGCTTCAAGA
EDN1	NM_001955.2	EDN1-NM_001955.2	1906	TCGGGGCCTGTCTGAAGCCATAGCCTCCACGGAGAGCCCTGTGGCCGACTCTGCACTCTCCACCCTGGCTGGGATCAGAGCAGGAGCATCCTCTGCTGGTT	TCGGGGCCTGTCTGAAGCCATAGCATCCGCGGGGAGCACTGCGGCAGACTCTGCACTCTCCACCCTGGCTGGGATCAGAGCAGGAGCATCCTCTGCTGGTT	TCGGGGCCTGTCTGAAGCCA	AACCAGCAGAGGATGCTCCTGCT	GATCAGGCGTCTGTCGTGCTCTCGGGGCCTGTCTGAAGCCA	GATCAGGCGTCTGTCGTCGAGAACCAGCAGAGGATGCTCCTGCT
EGF	NM_001963.2	EGF-NM_001963.2	1950	TTGCTCTTTTAAGCAGTCTCACTGCAGTCTTATTTCCAAGTAAGAGTACTGGGAGAATCACTAGGTAACTTATTAGAAACCCAAATTGGGACAACAGTGCT	TTGCTCTTTTAAGCAGTCTCACTGCAGTCTCATTCCCAGGTAGGAGCACTTGGAGAATCACTAGGTAACTTATTAGAAACCCAAATTGGGACAACAGTGCT	TTGCTCTTTTAAGCAGTCTCACTGCAGT	AGCACTGTTGTCCCAATTTGGGTTTCT	GATCAGGCGTCTGTCGTGCTCTTGCTCTTTTAAGCAGTCTCACTGCAGT	GATCAGGCGTCTGTCGTCGAGAGCACTGTTGTCCCAATTTGGGTTTCT
EIF2AK3	NM_004836.3	EIF2AK3-NM_004836.3	9451	AACTCCTGTCTTGGTAGGATCTGATGAATTTGACAAATGTCTCAGTAATGATAAGTTTTCTCATGAAGAATATAGTAATGGTGCACTTTCAATCTTGCAGT	AACTCCTGTCTTGGTAGGATCTGATGAATTTGACAGATGCCTCGGTAGTGACAAGCTTTCTCATGAAGAATATAGTAATGGTGCACTTTCAATCTTGCAGT	AACTCCTGTCTTGGTAGGATCTGATGAATTTGA	ACTGCAAGATTGAAAGTGCACCATTACTATATTCT	GATCAGGCGTCTGTCGTGCTCAACTCCTGTCTTGGTAGGATCTGATGAATTTGA	GATCAGGCGTCTGTCGTCGAGACTGCAAGATTGAAAGTGCACCATTACTATATTCT
EIF4G2	NM_001418.1	EIF4G2-NM_001418.1	1982	TTTGCTGCCAGTTATCATAGGCTGTTTTAAGTTAGAAAACTGAATAGCAACACTGAATACTGTAGAAATGCACTTTGCTCAGTAATACTTGAGTTGTTGCA	TTTGCTGCCAGTTATCATAGGCTGTTTTAAGTTATAAAGCTGGATATCAAAACTTAATACTGTAGAAATGCACTTTGCTCAGTAATACTTGAGTTGTTGCA	TTTGCTGCCAGTTATCATAGGCTGTTTTAAGT	TGCAACAACTCAAGTATTACTGAGCAAAGTGC	GATCAGGCGTCTGTCGTGCTCTTTGCTGCCAGTTATCATAGGCTGTTTTAAGT	GATCAGGCGTCTGTCGTCGAGTGCAACAACTCAAGTATTACTGAGCAAAGTGC
ELAVL1	NM_001419.2	ELAVL1-NM_001419.2	1994	TCCGTTGGTTTGGGGCCACCTCTTTGACCATGACCATGTGATGTTCCGTTTACAGTGACTTGCTTTGGGGGAGGGGAGGCTCTCTTAACCGATTCCCATGT	TCCGTTGGTTTGGGGCCACCTCCTTGGCCACGACAATGCGATTTTCCGTTTACAGTGACTTGCTTTGGGGGAGGGGAGGCTCTCTTAACCGATTCCCATGT	TCCGTTGGTTTGGGGCCACC	ACATGGGAATCGGTTAAGAGAGCCTCC	GATCAGGCGTCTGTCGTGCTCTCCGTTGGTTTGGGGCCACC	GATCAGGCGTCTGTCGTCGAGACATGGGAATCGGTTAAGAGAGCCTCC
ELAVL4	NM_021952.2	ELAVL4-NM_021952.2	1996	CCGAGCTCTGCCTCAATCAGGGATGCTAACCTCTATGTTAGCGGCCTTCCCAAAACCATGACCCAGAAGGAACTGGAGCAACTTTTCTCGCAATACGGCCG	CCGAGCTCTGCCTCAATCAGGGATGATAAACTCCATGCTAGAGGCATTCCCAAAACCATGACCCAGAAGGAACTGGAGCAACTTTTCTCGCAATACGGCCG	CCGAGCTCTGCCTCAATCAGGGA	CGGCCGTATTGCGAGAAAAGTTGC	GATCAGGCGTCTGTCGTGCTCCCGAGCTCTGCCTCAATCAGGGA	GATCAGGCGTCTGTCGTCGAGCGGCCGTATTGCGAGAAAAGTTGC
ERBB4	NM_005235.1	ERBB4-NM_005235.1	2066	TGCTGCCGCCTCCACCTTACAGACACCGGAATACTGTGGTGTAAGCTCAGTTGTGGTTTTTTAGGTGGAGAGACACACCTGCTCCAATTTCCCCACCCCCC	TGCTGCCGCCTCCACCTTACAGAAACCTGAACACTTTGGCGTAGGCTCAGTTGTGGTTTTTTAGGTGGAGAGACACACCTGCTCCAATTTCCCCACCCCCC	TGCTGCCGCCTCCACCTTACA	GGGGGGTGGGGAAATTGGAGC	GATCAGGCGTCTGTCGTGCTCTGCTGCCGCCTCCACCTTACA	GATCAGGCGTCTGTCGTCGAGGGGGGGTGGGGAAATTGGAGC
ERCC3	NM_000122.1	ERCC3-NM_000122.1	2071	ACGACAGCCAGATCTGCCGGTTCACCTCCGATGCCAAGGACAAGCCCATCGGCTGCTCCGTTGCCATTAGCACCTACTCCATGCTGGGCCACACCACCAAA	ACGACAGCCAGATCTGCCGGTTCACCTCCTATGCAAAGTACAGGCCCGTCGTCTGCTCCGTTGCCATTAGCACCTACTCCATGCTGGGCCACACCACCAAA	ACGACAGCCAGATCTGCCGGT	TTTGGTGGTGTGGCCCAGCA	GATCAGGCGTCTGTCGTGCTCACGACAGCCAGATCTGCCGGT	GATCAGGCGTCTGTCGTCGAGTTTGGTGGTGTGGCCCAGCA
FAM107A	NM_007177.1	FAM107A-NM_007177.1	11170	GCAAACGTGGGACTGTCGGAGGAAAGGGATTGTTCTGGTCTTACTCATAACTGGGTGGTTTGAGGGTGACTGAAGTCGTGCTTTTCCTGTGTGTGCTGCCA	GCAAACGTGGGACTGTCGGAGGAAGGGGGTTGCTCTTGTCCTACCCATAACTGGGTGGTTTGAGGGTGACTGAAGTCGTGCTTTTCCTGTGTGTGCTGCCA	GCAAACGTGGGACTGTCGGAGG	TGGCAGCACACACAGGAAAAGCA	GATCAGGCGTCTGTCGTGCTCGCAAACGTGGGACTGTCGGAGG	GATCAGGCGTCTGTCGTCGAGTGGCAGCACACACAGGAAAAGCA
FAM77C	NM_024522.1	FAM77C-NM_024522.1	79570	ACGGGTGTAGCCACTGGTGCTTTGAAGCCTTTTGTTTTTATAAGATGGTTTTTGCAAGGGGACCAGGTTCTCTTTTCACTGGGACCTTGCAAGGAGGGGAG	ACGGGTGTAGCCACTGGTGCTTTTAAGACTTCTGTCTTTGTAATATGGTTTTTGCAAGGGGACCAGGTTCTCTTTTCACTGGGACCTTGCAAGGAGGGGAG	ACGGGTGTAGCCACTGGTGCT	CTCCCCTCCTTGCAAGGTCCCA	GATCAGGCGTCTGTCGTGCTCACGGGTGTAGCCACTGGTGCT	GATCAGGCGTCTGTCGTCGAGCTCCCCTCCTTGCAAGGTCCCA
FGF9	NM_002010.1	FGF9-NM_002010.1	2254	TGACAAAGACAATTTCTTCACTTGAGCCCTTAAAAAAGTAACCACTATAAAGGTTTCACGCGGTGGGTTCTTATTGATTCGCTGTGTCATCACATCAGCTC	TGACAAAGACAATTTCTTCACTTGAGCCCTTAGAAAGGTAGCCAATATGAAGTTTTCACGCGGTGGGTTCTTATTGATTCGCTGTGTCATCACATCAGCTC	TGACAAAGACAATTTCTTCACTTGAGCCCT	GAGCTGATGTGATGACACAGCGAATCA	GATCAGGCGTCTGTCGTGCTCTGACAAAGACAATTTCTTCACTTGAGCCCT	GATCAGGCGTCTGTCGTCGAGGAGCTGATGTGATGACACAGCGAATCA
FOXA1	NM_004496.2	FOXA1-NM_004496.2	3169	ATGTTGGAGGAGAGATAAGTTATAGGGAGCTGGATTTCAAAACGTGGTCCAAGATTCAAAAATCCTATTGATAGTGGCCATTTTAATCATTGCCATCGTGT	ATGTTGGAGGAGAGATAAGTTATAGGGAGCTGGACTTCGAAAAGTGTTCCGAGACTCAAAAATCCTATTGATAGTGGCCATTTTAATCATTGCCATCGTGT	ATGTTGGAGGAGAGATAAGTTATAGGGAGCTG	ACACGATGGCAATGATTAAAATGGCCAC	GATCAGGCGTCTGTCGTGCTCATGTTGGAGGAGAGATAAGTTATAGGGAGCTG	GATCAGGCGTCTGTCGTCGAGACACGATGGCAATGATTAAAATGGCCAC
FPGT	NM_003838.2	FPGT-NM_003838.2	8790	ACTTGCAGATTTTTCAGAGGATGTTATGTCTTTGTCATTCATTAAATGTTCAAAATTGTAGTTTTACCAAATCTGAAGTGCCATCAGTTATAAGAATCACC	ACTTGCAGATTTTTCAGAGGATGTTATGTCTTTGTCACTCACTAAGTGTCCAAGATTTTAGTTTTACCAAATCTGAAGTGCCATCAGTTATAAGAATCACC	ACTTGCAGATTTTTCAGAGGATGTTATGTCTTTGT	GGTGATTCTTATAACTGATGGCACTTCAGATTTGG	GATCAGGCGTCTGTCGTGCTCACTTGCAGATTTTTCAGAGGATGTTATGTCTTTGT	GATCAGGCGTCTGTCGTCGAGGGTGATTCTTATAACTGATGGCACTTCAGATTTGG
FURIN	NM_002569.2	FURIN-NM_002569.2	5045	AGCCCGGCTGGTTTTGTAAGATGCTGGGTTGGTGCACAGTGATTTTTTTCTTGTAATTTAAACAGGCCCAGCATTGCTGGTTCTATTTAATGGACATGAGA	AGCCCGGCTGGTTTTGTAAGATGCTGTGTTTGTGAACATTGACTTTCTTCTTGTAATTTAAACAGGCCCAGCATTGCTGGTTCTATTTAATGGACATGAGA	AGCCCGGCTGGTTTTGTAAGATGC	TCTCATGTCCATTAAATAGAACCAGCAATGCTG	GATCAGGCGTCTGTCGTGCTCAGCCCGGCTGGTTTTGTAAGATGC	GATCAGGCGTCTGTCGTCGAGTCTCATGTCCATTAAATAGAACCAGCAATGCTG
G6PD	NM_000402.2	G6PD-NM_000402.2	2539	TGGGTGAACCCCCACAAGCTCTGAGCCCTGGGCACCCACCTCCACCCCCGCCACGGCCACCCTCCTTCCCGCCGCCCGACCCCGAGTCGGGAGGACTCCGG	TGGGTGAACCCCCACAAGCTCTGAGCCCTGGGCACCCACCTCCACACCAGCAACGTCCGCCATCCTTCCCGCCGCCCGACCCCGAGTCGGGAGGACTCCGG	TGGGTGAACCCCCACAAGCTCT	CCGGAGTCCTCCCGACTCGG	GATCAGGCGTCTGTCGTGCTCTGGGTGAACCCCCACAAGCTCT	GATCAGGCGTCTGTCGTCGAGCCGGAGTCCTCCCGACTCGG
GAPDHS	NM_014364.3	GAPDHS-NM_014364.3	26330	CCGGGTGGTCGACCTCCTCCGCTACATGTTCAGCCGAGACAAGTGAAACGGGAAGGTCCTTTCTTTCCTTCCCAGGGGCCGGGGCCGGAACATGTGCCTCC	CCGGGTGGTCGACCTCCTCCGCCACACGTTAAGCAGAGGCAATTGAAACGGGAAGGTCCTTTCTTTCCTTCCCAGGGGCCGGGGCCGGAACATGTGCCTCC	CCGGGTGGTCGACCTCCTCC	GGAGGCACATGTTCCGGCCC	GATCAGGCGTCTGTCGTGCTCCCGGGTGGTCGACCTCCTCC	GATCAGGCGTCTGTCGTCGAGGGAGGCACATGTTCCGGCCC
GGH	NM_003878.1	GGH-NM_003878.1	8836	AAACTGTTAGAATAACTTGCTACTCATGGCAAGATTAGGAAGTCACAGATTCTTTTCTATAATGTGCCTGGCTCTGATTCTTCATTATGTATGTGACTATT	AAACTGTTAGAATAACTTGCTACTCATGGCAAGATTATGAATTCAAAGACTCTCTTCCATAATGTGCCTGGCTCTGATTCTTCATTATGTATGTGACTATT	AAACTGTTAGAATAACTTGCTACTCATGGCAAGAT	AATAGTCACATACATAATGAAGAATCAGAGCCAGGC	GATCAGGCGTCTGTCGTGCTCAAACTGTTAGAATAACTTGCTACTCATGGCAAGAT	GATCAGGCGTCTGTCGTCGAGAATAGTCACATACATAATGAAGAATCAGAGCCAGGC
GSTP1	NM_000852.2	GSTP1-NM_000852.2	2950	CGGCCCAAGCTCAAGGCCTTCCTGGCCTCCCCTGAGTACGTGAACCTCCCCATCAATGGCAACGGGAAACAGTGAGGGTTGGGGGGACTCTGAGCGGGAGG	CGGCCCAAGCTCAAGGCCTTCCTGGCATCCCATGATTACGCGAAACTCCACATCAATGGCAACGGGAAACAGTGAGGGTTGGGGGGACTCTGAGCGGGAGG	CGGCCCAAGCTCAAGGCCTT	CCTCCCGCTCAGAGTCCCCC	GATCAGGCGTCTGTCGTGCTCCGGCCCAAGCTCAAGGCCTT	GATCAGGCGTCTGTCGTCGAGCCTCCCGCTCAGAGTCCCCC
GSTT1	NM_000853.1	GSTT1-NM_000853.1	2952	TCCGGTGAGCTGGGAAACCTCACCCTTGCACCGTCCTCAGCAGTCCACAAAGCATTTTCATTTCTAATGGCCCATGGGAGCCAGGCCCAGAAAGCAGGAAT	TCCGGTGAGCTGGGAAACCTCACCATTGCGCCGCCCTCGGCATTCCAAAAAGCATTTTCATTTCTAATGGCCCATGGGAGCCAGGCCCAGAAAGCAGGAAT	TCCGGTGAGCTGGGAAACCTCA	ATTCCTGCTTTCTGGGCCTGGC	GATCAGGCGTCTGTCGTGCTCTCCGGTGAGCTGGGAAACCTCA	GATCAGGCGTCTGTCGTCGAGATTCCTGCTTTCTGGGCCTGGC
ICAM3	NM_002162.2	ICAM3-NM_002162.2	3385	CCAGAGCTGAGTGACGCTGGGATCCGGGATCAAAGTTGGCGGGGGCTTGGCTGTGCCCTCAGATTCCGCACCAATAAAGCCTTCAAACTCCCTAAAAAAAA	CCAGAGCTGAGTGACGCTGGGATCCGGGATCAAAGTCGGCTGGTGCTCGGCCGTTCCCTCAGATTCCGCACCAATAAAGCCTTCAAACTCCCTAAAAAAAA	CCAGAGCTGAGTGACGCTGGG	TTTTTTTTAGGGAGTTTGAAGGCTTTATTGGTGC	GATCAGGCGTCTGTCGTGCTCCCAGAGCTGAGTGACGCTGGG	GATCAGGCGTCTGTCGTCGAGTTTTTTTTAGGGAGTTTGAAGGCTTTATTGGTGC
IGF2	NM_000612.2	IGF2-NM_000612.2	3481	GTGAGCCGTCGCAGCCGTGGCATCGTTGAGGAGTGCTGTTTCCGCAGCTGTGACCTGGCCCTCCTGGAGACGTACTGTGCTACCCCCGCCAAGTCCGAGAG	GTGAGCCGTCGCAGCCGTGGCATCGTTGAGGAGTGCTGTTTCCTCAGATGTTACATGGACCTACTGGAGACGTACTGTGCTACCCCCGCCAAGTCCGAGAG	GTGAGCCGTCGCAGCCGTG	CTCTCGGACTTGGCGGGGGT	GATCAGGCGTCTGTCGTGCTCGTGAGCCGTCGCAGCCGTG	GATCAGGCGTCTGTCGTCGAGCTCTCGGACTTGGCGGGGGT
IGF2R	NM_000876.1	IGF2R-NM_000876.1	3482	TGCCTGTCTGTGGGACCATCCTGGGAAAACCTGCTTCTGGCTGTGAGGCAGAAACCCAAACTGAAGAGCTCAAGAATTGGAAGCCAGCAAGGCCAGTCGGA	TGCCTGTCTGTGGGACCATCCTGGTAAAGCCTTCTTATGGATGTTAGGCAGAAACCCAAACTGAAGAGCTCAAGAATTGGAAGCCAGCAAGGCCAGTCGGA	TGCCTGTCTGTGGGACCATCCT	TCCGACTGGCCTTGCTGGCT	GATCAGGCGTCTGTCGTGCTCTGCCTGTCTGTGGGACCATCCT	GATCAGGCGTCTGTCGTCGAGTCCGACTGGCCTTGCTGGCT
IGFBP1	NM_000596.2	IGFBP1-NM_000596.2	3484	ACATCCATGGATGGAGAGGCGGGACTCTGCTGGTGCGTCTACCCTTGGAATGGGAAGAGGATCCCTGGGTCTCCAGAGATCAGGGGAGACCCCAACTGCCA	ACATCCATGGATGGAGAGGCGGGACCCTGATGGCGCGCCTAACCTCGGAATGGGAAGAGGATCCCTGGGTCTCCAGAGATCAGGGGAGACCCCAACTGCCA	ACATCCATGGATGGAGAGGCGGG	TGGCAGTTGGGGTCTCCCCT	GATCAGGCGTCTGTCGTGCTCACATCCATGGATGGAGAGGCGGG	GATCAGGCGTCTGTCGTCGAGTGGCAGTTGGGGTCTCCCCT
IL13	NM_002188.2	IL13-NM_002188.2	3596	ACCTCACTGGGGTCCTGGGGCCTCGGAGCCTCATCCGAGGCAGGGTCAGGAGAGGGGCAGAACAGCCGCTCCTGTCTGCCAGCCAGCAGCCAGCTCTCAGC	ACCTCACTGGGGTCCTGGGGCCTCGGAGCCTCATCCTAGGAAGGTTCATGAGGGGGTCAGAACAGCCGCTCCTGTCTGCCAGCCAGCAGCCAGCTCTCAGC	ACCTCACTGGGGTCCTGGGG	GCTGAGAGCTGGCTGCTGGC	GATCAGGCGTCTGTCGTGCTCACCTCACTGGGGTCCTGGGG	GATCAGGCGTCTGTCGTCGAGGCTGAGAGCTGGCTGCTGGC
IL18R1	NM_003855.2	IL18R1-NM_003855.2	8809	TGCCCTTGGCATAAGGCAGCATGGTGTGGCAGTTAAGAGATGGGCTGTGCAGCCCATCCTGAGCTCCAGTCCTGAGTTTGCTACTTACTTCTGTGGCCTCT	TGCCCTTGGCATAAGGCAGCATGGTGTGGCAGTTAAGAGATGGGCCGTGCGGCCAATCCCGAGATCCATTCCTGAGTTTGCTACTTACTTCTGTGGCCTCT	TGCCCTTGGCATAAGGCAGCA	AGAGGCCACAGAAGTAAGTAGCAAACTCA	GATCAGGCGTCTGTCGTGCTCTGCCCTTGGCATAAGGCAGCA	GATCAGGCGTCTGTCGTCGAGAGAGGCCACAGAAGTAAGTAGCAAACTCA
IL1B	NM_000576.2	IL1B-NM_000576.2	3553	GCTGTACCCAGAGAGTCCTGTGCTGAATGTGGACTCAATCCCTAGGGCTGGCAGAAAGGGAACAGAAAGGTTTTTGAGTACGGCTATAGCCTGGACTTTCC	GCTGTACCCAGAGAGTCCTGTGCTGAGTGTTGACCCAACCCCCAGGTCTGGCAGAAAGGGAACAGAAAGGTTTTTGAGTACGGCTATAGCCTGGACTTTCC	GCTGTACCCAGAGAGTCCTGTGCT	GGAAAGTCCAGGCTATAGCCGTACTCA	GATCAGGCGTCTGTCGTGCTCGCTGTACCCAGAGAGTCCTGTGCT	GATCAGGCGTCTGTCGTCGAGGGAAAGTCCAGGCTATAGCCGTACTCA
IL1F6	NM_014440.1	IL1F6-NM_014440.1	27179	CCCTTGAGAAAGACAGAGGGAACCCCATCTACCTGGGCCTGAATGGACTCAATCTCTGCCTGATGTGTGCTAAAGTCGGGGACCAGCCCACACTGCAGCTG	CCCTTGAGAAAGACAGAGGGAACCCCATATACATGGTCCTTAATTGACCCAATCTCTGCCTGATGTGTGCTAAAGTCGGGGACCAGCCCACACTGCAGCTG	CCCTTGAGAAAGACAGAGGGAACCCC	CAGCTGCAGTGTGGGCTGGT	GATCAGGCGTCTGTCGTGCTCCCCTTGAGAAAGACAGAGGGAACCCC	GATCAGGCGTCTGTCGTCGAGCAGCTGCAGTGTGGGCTGGT
IL1F9	NM_019618.2	IL1F9-NM_019618.2	56300	AGCAACTGAAGAACAGGATGTGGCCTCAGAAGCAGGAGAGCTGGGTGGTATAAGGCTGTCCTCTCAAGCTGGTGCTGTGTAGGCCACAAGGCATCTGCATG	AGCAACTGAAGAACAGGATGTGGCCTCGGAATCAGTAGATCTGTGTGTTATAAGGCTGTCCTCTCAAGCTGGTGCTGTGTAGGCCACAAGGCATCTGCATG	AGCAACTGAAGAACAGGATGTGGCC	CATGCAGATGCCTTGTGGCCTACA	GATCAGGCGTCTGTCGTGCTCAGCAACTGAAGAACAGGATGTGGCC	GATCAGGCGTCTGTCGTCGAGCATGCAGATGCCTTGTGGCCTACA
IL1R1	NM_000877.2	IL1R1-NM_000877.2	3554	TGCCTGCTTGAAGGAACAGTGCTGTTCTGGAGCTGCTGTTCCAACAGACAGGGCCTAGCTTTCATTTGACACACAGACTACAGCCAGAAGCCCATGGAGCA	TGCCTGCTTGAAGGAACAGTGCTGTCCTGTAGCCGCTTTTCAAACGGACAGGGCCTAGCTTTCATTTGACACACAGACTACAGCCAGAAGCCCATGGAGCA	TGCCTGCTTGAAGGAACAGTGCT	TGCTCCATGGGCTTCTGGCTG	GATCAGGCGTCTGTCGTGCTCTGCCTGCTTGAAGGAACAGTGCT	GATCAGGCGTCTGTCGTCGAGTGCTCCATGGGCTTCTGGCTG
IL4R	NM_000418.2	IL4R-NM_000418.2	3566	GCCGAGCCTAGAAACTAACACAGCCATCAAGGGAATGACTTGGGCGGCCTTGGGAAATCGATGAGAAATTGAACTTCAGGGAGGGTGGTCATTGCCTAGAG	GCCGAGCCTAGAAACTAACACAGCCATCAAGTGAATTACTCGGGAGGCCCTGGTAAATCGATGAGAAATTGAACTTCAGGGAGGGTGGTCATTGCCTAGAG	GCCGAGCCTAGAAACTAACACAGCC	CTCTAGGCAATGACCACCCTCCCT	GATCAGGCGTCTGTCGTGCTCGCCGAGCCTAGAAACTAACACAGCC	GATCAGGCGTCTGTCGTCGAGCTCTAGGCAATGACCACCCTCCCT
IL6	NM_000600.1	IL6-NM_000600.1	3569	CAGCCTGAGGGCTCTTCGGCAAATGTAGCATGGGCACCTCAGATTGTTGTTGTTAATGGGCATTCCTTCTTCTGGTCAGAAACCTGTCCACTGGGCACAGA	CAGCCTGAGGGCTCTTCGGCAAGTGTGGCACGGGAACCCCAGGTTGTTGTTGTTAATGGGCATTCCTTCTTCTGGTCAGAAACCTGTCCACTGGGCACAGA	CAGCCTGAGGGCTCTTCGGC	TCTGTGCCCAGTGGACAGGTTTCT	GATCAGGCGTCTGTCGTGCTCCAGCCTGAGGGCTCTTCGGC	GATCAGGCGTCTGTCGTCGAGTCTGTGCCCAGTGGACAGGTTTCT
IRF6	NM_006147.2	IRF6-NM_006147.2	3664	TCCTTAGCGATCTCATTGCCCACCAGAAAGGACAGATAGAGAAGCAGCCACCGTTTGAGATCTACTTATGCTTTGGGGAAGAATGGCCAGATGGGAAACCA	TCCTTAGCGATCTCATTGCCCACCAGAGAGGGCAGGTAGGGAATCAGACACCGTTTGAGATCTACTTATGCTTTGGGGAAGAATGGCCAGATGGGAAACCA	TCCTTAGCGATCTCATTGCCCACCA	TGGTTTCCCATCTGGCCATTCTTCC	GATCAGGCGTCTGTCGTGCTCTCCTTAGCGATCTCATTGCCCACCA	GATCAGGCGTCTGTCGTCGAGTGGTTTCCCATCTGGCCATTCTTCC
JAK2	NM_004972.2	JAK2-NM_004972.2	3717	TGCAACCATTATAATAACTGGAAACGGTGGAATTCAGTGGTCAAGAGGGAAACATAAAGAAAGTGAGACACTGACAGAACAGGATTTACAGTTATATTGCG	TGCAACCATTATAATAACTGGAAACGGTGGAATTAAGTTGTCGAGATGGAGACACAAAGAAAGTGAGACACTGACAGAACAGGATTTACAGTTATATTGCG	TGCAACCATTATAATAACTGGAAACGGTGGAA	CGCAATATAACTGTAAATCCTGTTCTGTCAGTGT	GATCAGGCGTCTGTCGTGCTCTGCAACCATTATAATAACTGGAAACGGTGGAA	GATCAGGCGTCTGTCGTCGAGCGCAATATAACTGTAAATCCTGTTCTGTCAGTGT
JAK3	NM_000215.2	JAK3-NM_000215.2	3718	TTCGGAGGACGGTGCGCAGAGCCCTGCGCCGCGTGGCCGCCTGCCAGGCAGACCGGCACTCGCTCATGGCCAAGTACATCATGGACCTGGAGCGGCTGGAT	TTCGGAGGACGGTGCGCAGAGCCCTGCGCCGCGTGGCCGCCTGACAGTCATACCTGCAATCTCTCATGGCCAAGTACATCATGGACCTGGAGCGGCTGGAT	TTCGGAGGACGGTGCGCAGA	ATCCAGCCGCTCCAGGTCCA	GATCAGGCGTCTGTCGTGCTCTTCGGAGGACGGTGCGCAGA	GATCAGGCGTCTGTCGTCGAGATCCAGCCGCTCCAGGTCCA
JUN	NM_002228.3	JUN-NM_002228.3	3725	TCCCCTAACCTCTTTTCTGCATCATCTGTAGATACTAGCTATCTAGGTGGAGTTGAAAGAGTTAAGAATGTCGATTAAAATCACTCTCAGTGCTTCTTACT	TCCCCTAACCTCTTTTCTGCATCATCTGTAGGTACCAGCCATCCAGGCGGATTTGAAAGAGTTAAGAATGTCGATTAAAATCACTCTCAGTGCTTCTTACT	TCCCCTAACCTCTTTTCTGCATCATCTGT	AGTAAGAAGCACTGAGAGTGATTTTAATCGACATTC	GATCAGGCGTCTGTCGTGCTCTCCCCTAACCTCTTTTCTGCATCATCTGT	GATCAGGCGTCTGTCGTCGAGAGTAAGAAGCACTGAGAGTGATTTTAATCGACATTC
JUNB	NM_002229.2	JUNB-NM_002229.2	3726	TGGGGTCAAGGGACACGCCTTCTGAACGTCCCCTGCCCCTTTACGGACACCCCCTCGCTTGGACGGCTGGGCACACGCCTCCCACTGGGGTCCAGGGAGCA	TGGGGTCAAGGGACACGCCTTCTGAACGTCCCCTGCCCCTTTACGGACACCACCTAGCTCGGGCGGATGGTCACACGCCTCCCACTGGGGTCCAGGGAGCA	TGGGGTCAAGGGACACGCCT	TGCTCCCTGGACCCCAGTGG	GATCAGGCGTCTGTCGTGCTCTGGGGTCAAGGGACACGCCT	GATCAGGCGTCTGTCGTCGAGTGCTCCCTGGACCCCAGTGG
KCNS3	NM_002252.3	KCNS3-NM_002252.3	3790	GGGTGTACCTTTCAGCCATAGTTGGACATTCATTGCTGAATTCTGAAATGATAGAATTGTCTTTATTTTTCTCTGTGAGGTCAATTAAATGCCTTGTTCTG	GGGTGTACCTTTCAGCCATAGTTGGACATCCATCGCTTAATCCTGGAATTATAGAATTGTCTTTATTTTTCTCTGTGAGGTCAATTAAATGCCTTGTTCTG	GGGTGTACCTTTCAGCCATAGTTGGAC	CAGAACAAGGCATTTAATTGACCTCACAGAGA	GATCAGGCGTCTGTCGTGCTCGGGTGTACCTTTCAGCCATAGTTGGAC	GATCAGGCGTCTGTCGTCGAGCAGAACAAGGCATTTAATTGACCTCACAGAGA
KIAA0101	NM_014736.4	KIAA0101-NM_014736.4	9768	GTCTTGAGGGTTTAAACGGTTGATAATGCCTCTACAACAACAAGAAAAAAGATAAAATACTAGGATAGAATCATGGTGGGCACAGTGGCTTCTCAGGAGGC	GTCTTGAGGGTTTAAACGGTTGATAATGCCTCTGCAAAAACGAGAGAAAGGATGAAATACTAGGATAGAATCATGGTGGGCACAGTGGCTTCTCAGGAGGC	GTCTTGAGGGTTTAAACGGTTGATAATGCCT	GCCTCCTGAGAAGCCACTGTGC	GATCAGGCGTCTGTCGTGCTCGTCTTGAGGGTTTAAACGGTTGATAATGCCT	GATCAGGCGTCTGTCGTCGAGGCCTCCTGAGAAGCCACTGTGC
KIAA0152	NM_014730.2	KIAA0152-NM_014730.2	9761	CAGCTGCCCATTCTGAGCCCAGGGCAGCCTCTTCAACCATTATTGGTCTAACCTGGCTTGTCAGGAAACCAAGCCCACCCTTCCACATTGGGCCTGGCTGC	CAGCTGCCCATTCTGAGCCCAGGTCAGACTCCTCAGCCACTATCGGTCTAACCTGGCTTGTCAGGAAACCAAGCCCACCCTTCCACATTGGGCCTGGCTGC	CAGCTGCCCATTCTGAGCCCA	GCAGCCAGGCCCAATGTGGA	GATCAGGCGTCTGTCGTGCTCCAGCTGCCCATTCTGAGCCCA	GATCAGGCGTCTGTCGTCGAGGCAGCCAGGCCCAATGTGGA
KIT	NM_000222.1	KIT-NM_000222.1	3815	TGAATATTCCCAAGCCCATGAGTCCTTGAAAATATTTTTTATATATACAGTAACTTTATGTGTAAATACATAAGCGGCGTAAGTTTAAAGGATGTTGGTGT	TGAATATTCCCAAGCCCATGAGTCCTTGAAAGTATCTTTCATACATAAAGTGACTTTATGTGTAAATACATAAGCGGCGTAAGTTTAAAGGATGTTGGTGT	TGAATATTCCCAAGCCCATGAGTCCTTGA	ACACCAACATCCTTTAAACTTACGCCGC	GATCAGGCGTCTGTCGTGCTCTGAATATTCCCAAGCCCATGAGTCCTTGA	GATCAGGCGTCTGTCGTCGAGACACCAACATCCTTTAAACTTACGCCGC
KRT24	NM_019016.1	KRT24-NM_019016.1	192666	AGCAGTGGTGCTACTGGAGGCTTCTACAGCTATGGTGGTGGTATGGGAGGTGGTGTTGGCGATGGGGGGCTTTTCTCTGGAGGGGAAAAGCAAACCATGCA	AGCAGTGGTGCTACTGGAGGCTTCTACAGCTATGGTGGTGGTATGGTAGGTTGTGCTGGAGATGTGGGTCTTTTCTCTGGAGGGGAAAAGCAAACCATGCA	AGCAGTGGTGCTACTGGAGGCT	TGCATGGTTTGCTTTTCCCCTCCA	GATCAGGCGTCTGTCGTGCTCAGCAGTGGTGCTACTGGAGGCT	GATCAGGCGTCTGTCGTCGAGTGCATGGTTTGCTTTTCCCCTCCA
LTA	NM_000595.2	LTA-NM_000595.2	4049	AGCCTGCCTAGGAATTCCCAGCCCAAAGCTGTTGGTCTGTCCCACCAGCTAGGTGGGGCCTAGATCCACACACAGAGGAAGAGCAGGCACATGGAGGAGCT	AGCCTGCCTAGGAATTCCCAGCCCAGAGCCGTTTGTCCGTCACACAAGCTAGGTGGGGCCTAGATCCACACACAGAGGAAGAGCAGGCACATGGAGGAGCT	AGCCTGCCTAGGAATTCCCAGCC	AGCTCCTCCATGTGCCTGCTCT	GATCAGGCGTCTGTCGTGCTCAGCCTGCCTAGGAATTCCCAGCC	GATCAGGCGTCTGTCGTCGAGAGCTCCTCCATGTGCCTGCTCT
LYPLA2	NM_007260.2	LYPLA2-NM_007260.2	11313	GGCTGAGTCCAGATGCCCCAGAGGACGAGGCTGGCATCAAGAAGGCAGCAGAGAACATCAAGGCCTTGATTGAGCATGAAATGAAGAACGGGATCCCTGCC	GGCTGAGTCCAGATGCCCCAGAGGGCGAGTCTGTCATCGAGAGGGCATCAGAGAACATCAAGGCCTTGATTGAGCATGAAATGAAGAACGGGATCCCTGCC	GGCTGAGTCCAGATGCCCCAGA	GGCAGGGATCCCGTTCTTCATTTCA	GATCAGGCGTCTGTCGTGCTCGGCTGAGTCCAGATGCCCCAGA	GATCAGGCGTCTGTCGTCGAGGGCAGGGATCCCGTTCTTCATTTCA
MAP2K6	NM_002758.2	MAP2K6-NM_002758.2	5608	TGATGTGTCATATGAGTCCTCAAGCTTCTCAGACTTCTCTTATTCTTTACAAAATGAATGCATTGGCCCTGACAAAAAGGTGCTACGGTAGTGATGAAATT	TGATGTGTCATATGAGTCCTCAAGCTTCTCAGAATTCCCTTGTTCCTTAAAAAGTGAATGCATTGGCCCTGACAAAAAGGTGCTACGGTAGTGATGAAATT	TGATGTGTCATATGAGTCCTCAAGCTTCTCA	AATTTCATCACTACCGTAGCACCTTTTTGTCA	GATCAGGCGTCTGTCGTGCTCTGATGTGTCATATGAGTCCTCAAGCTTCTCA	GATCAGGCGTCTGTCGTCGAGAATTTCATCACTACCGTAGCACCTTTTTGTCA
MAP3K14	NM_003954.1	MAP3K14-NM_003954.1	9020	AGAGCTTTCGCCAAGGGCCCCAGGGCCCCGGCCAGCTGAGGAGACAACAGGCAGAGCCCCTAAGCTCCAGCCTCCTCTCCCACCAGAGCCCCCAGAGCCAA	AGAGCTTTCGCCAAGGGCCCCAGGGCACCGTCCATCTGGGGATACAGCAGGCAGAGCCCCTAAGCTCCAGCCTCCTCTCCCACCAGAGCCCCCAGAGCCAA	AGAGCTTTCGCCAAGGGCCC	TTGGCTCTGGGGGCTCTGGT	GATCAGGCGTCTGTCGTGCTCAGAGCTTTCGCCAAGGGCCC	GATCAGGCGTCTGTCGTCGAGTTGGCTCTGGGGGCTCTGGT
MAP3K5	NM_005923.3	MAP3K5-NM_005923.3	4217	GAGGACACCAGCAGCAGCAGTGAGTACGGCTCAGTTTCACCCGACACGGAGTTGAAAGTGGACCCCTTCTCTTTCAAAACAAGAGCCAAGTCCTGCGGAGA	GAGGACACCAGCAGCAGCAGTGAGCACGTCTCGGTTCCACACGAAACGGAGTTGAAAGTGGACCCCTTCTCTTTCAAAACAAGAGCCAAGTCCTGCGGAGA	GAGGACACCAGCAGCAGCAGTG	TCTCCGCAGGACTTGGCTCTTGT	GATCAGGCGTCTGTCGTGCTCGAGGACACCAGCAGCAGCAGTG	GATCAGGCGTCTGTCGTCGAGTCTCCGCAGGACTTGGCTCTTGT
MAP3K8	NM_005204.2	MAP3K8-NM_005204.2	1326	AGCACCGAGGAATCTGAGATGCTCAAGAGGCAACGCTCTCTCTACATCGACCTCGGCGCTCTGGCTGGCTACTTCAATCTTGTTCGGGGACCACCAACGCT	AGCACCGAGGAATCTGAGATGCTCAAGAGGCAACGCTCTCTCTACATCGGCCTAGGAGCTATGGATGTCTACTTCAATCTTGTTCGGGGACCACCAACGCT	AGCACCGAGGAATCTGAGATGCTCA	AGCGTTGGTGGTCCCCGAAC	GATCAGGCGTCTGTCGTGCTCAGCACCGAGGAATCTGAGATGCTCA	GATCAGGCGTCTGTCGTCGAGAGCGTTGGTGGTCCCCGAAC
MDM2	NM_002392.2	MDM2-NM_002392.2	4193	GGTTGCATTGTCCATGGCAAAACAGGACATCTTATGGCCTGCTTTACATGTGCAAAGAAGCTAAAGAAAAGGAATAAGCCCTGCCCAGTATGTAGACAACC	GGTTGCATTGTCCATGGCAAAACAGGACGTCTCATGTCCTTCTTCACACGTGCAAAGAAGCTAAAGAAAAGGAATAAGCCCTGCCCAGTATGTAGACAACC	GGTTGCATTGTCCATGGCAAAACAGG	GGTTGTCTACATACTGGGCAGGGC	GATCAGGCGTCTGTCGTGCTCGGTTGCATTGTCCATGGCAAAACAGG	GATCAGGCGTCTGTCGTCGAGGGTTGTCTACATACTGGGCAGGGC
MDM4	NM_002393.2	MDM4-NM_002393.2	4194	TCCCAGGCTGAAGTGCAGTGCAGTGGTATGATCATGGCTCACTGCAGCCTTGGTTTCCTGGGCATAAGTGGTCTTCCCACTTCAGCCTCCTGAGTAGCTGA	TCCCAGGCTGAAGTGCAGTGCAGTGGTATGATCATGGCCCACTTCAGACTTGTTTTACTGGTCATAAGTGGTCTTCCCACTTCAGCCTCCTGAGTAGCTGA	TCCCAGGCTGAAGTGCAGTGC	TCAGCTACTCAGGAGGCTGAAGTGG	GATCAGGCGTCTGTCGTGCTCTCCCAGGCTGAAGTGCAGTGC	GATCAGGCGTCTGTCGTCGAGTCAGCTACTCAGGAGGCTGAAGTGG
MDS1	NM_004991.1	MDS1-NM_004991.1	4197	TCGAGAGTCAAATATGCCTGGGGCAGGACTAGGAATATGGACCAAAAGGAAGATCGAAGTAGGTGAAAAGTTTGGGCCTTATGTGGGAGAGCAGAGGTCAA	TCGAGAGTCAAATATGCCTGGGGCAGGGCTATGAACATGTACCGAAATGAAGATCGAAGTAGGTGAAAAGTTTGGGCCTTATGTGGGAGAGCAGAGGTCAA	TCGAGAGTCAAATATGCCTGGGGCA	TTGACCTCTGCTCTCCCACATAAGGC	GATCAGGCGTCTGTCGTGCTCTCGAGAGTCAAATATGCCTGGGGCA	GATCAGGCGTCTGTCGTCGAGTTGACCTCTGCTCTCCCACATAAGGC
MGMT	NM_002412.2	MGMT-NM_002412.2	4255	AGCAAGAGTCGTTCACCAGACAGGTGTTATGGAAGCTGCTGAAGGTTGTGAAATTCGGAGAAGTGATTTCTTACCAGCAATTAGCAGCCCTGGCAGGCAAC	AGCAAGAGTCGTTCACCAGACAGGTGTCATGTAAGATGCCGAATGTTTTGAAATTCGGAGAAGTGATTTCTTACCAGCAATTAGCAGCCCTGGCAGGCAAC	AGCAAGAGTCGTTCACCAGACAGGT	GTTGCCTGCCAGGGCTGCTA	GATCAGGCGTCTGTCGTGCTCAGCAAGAGTCGTTCACCAGACAGGT	GATCAGGCGTCTGTCGTCGAGGTTGCCTGCCAGGGCTGCTA
MMP1	NM_002421.2	MMP1-NM_002421.2	4312	AAGACAGATTCTACATGCGCACAAATCCCTTCTACCCGGAAGTTGAGCTCAATTTCATTTCTGTTTTCTGGCCACAACTGCCAAATGGGCTTGAAGCTGCT	AAGACAGATTCTACATGCGCACAAATCCCTTATACACGGGAGTCGAGATCAGTTTCATTTCTGTTTTCTGGCCACAACTGCCAAATGGGCTTGAAGCTGCT	AAGACAGATTCTACATGCGCACAAATCCC	AGCAGCTTCAAGCCCATTTGGCA	GATCAGGCGTCTGTCGTGCTCAAGACAGATTCTACATGCGCACAAATCCC	GATCAGGCGTCTGTCGTCGAGAGCAGCTTCAAGCCCATTTGGCA
MMP2	NM_004530.2	MMP2-NM_004530.2	4313	CTGAGACCGCCATGTCCACTGTTGGTGGGAACTCAGAAGGTGCCCCCTGTGTCTTCCCCTTCACTTTCCTGGGCAACAAATATGAGAGCTGCACCAGCGCC	CTGAGACCGCCATGTCCACTGTTGGTGGGAACTCAGAAGGCGCCCACTGCGTCTCCCCATTCAATTTCCTGGGCAACAAATATGAGAGCTGCACCAGCGCC	CTGAGACCGCCATGTCCACTGTTG	GGCGCTGGTGCAGCTCTCAT	GATCAGGCGTCTGTCGTGCTCCTGAGACCGCCATGTCCACTGTTG	GATCAGGCGTCTGTCGTCGAGGGCGCTGGTGCAGCTCTCAT
MMP21	NM_147191.1	MMP21-NM_147191.1	118856	GGCCATGTCCTGGGCTTGCCTCACACCTACAGGACGGGATCCATAATGCAACCAAATTACATTCCCCAGGAGCCTGCCTTTGAGTTGGACTGGTCAGACAG	GGCCATGTCCTGGGCTTGCCTCGCACATACGGGAAGGGGTCCGTAATGCAACCAAATTACATTCCCCAGGAGCCTGCCTTTGAGTTGGACTGGTCAGACAG	GGCCATGTCCTGGGCTTGCC	CTGTCTGACCAGTCCAACTCAAAGGC	GATCAGGCGTCTGTCGTGCTCGGCCATGTCCTGGGCTTGCC	GATCAGGCGTCTGTCGTCGAGCTGTCTGACCAGTCCAACTCAAAGGC
MMP7	NM_002423.3	MMP7-NM_002423.3	4316	GTTGCACAATCAGAATTGATAAGCACTGTTCCTCCACTCCATTTAGCAATTATGTCACCCTTTTTTATTGCAGTTGGTTTTTGAATGTCTTTCACTCCTTT	GTTGCACAATCAGAATTGATAAGCACTGTTCCTCAACTACATCTAGAAATCATGCCACCCTTTTTTATTGCAGTTGGTTTTTGAATGTCTTTCACTCCTTT	GTTGCACAATCAGAATTGATAAGCACTGTTCC	AAAGGAGTGAAAGACATTCAAAAACCAACTGC	GATCAGGCGTCTGTCGTGCTCGTTGCACAATCAGAATTGATAAGCACTGTTCC	GATCAGGCGTCTGTCGTCGAGAAAGGAGTGAAAGACATTCAAAAACCAACTGC
MMP9	NM_004994.2	MMP9-NM_004994.2	4318	CCACGCTGAAGGCCATGCGAACCCCACGGTGCGGGGTCCCAGACCTGGGCAGATTCCAAACCTTTGAGGGCGACCTCAAGTGGCACCACCACAACATCACC	CCACGCTGAAGGCCATGCGAACCCAACGTTGCTGGTTCCAAGAACTGGGCAGATTCCAAACCTTTGAGGGCGACCTCAAGTGGCACCACCACAACATCACC	CCACGCTGAAGGCCATGCGA	GGTGATGTTGTGGTGGTGCCACT	GATCAGGCGTCTGTCGTGCTCCCACGCTGAAGGCCATGCGA	GATCAGGCGTCTGTCGTCGAGGGTGATGTTGTGGTGGTGCCACT
MYB	NM_005375.2	MYB-NM_005375.2	4602	CACCACTCCACTCCATCTCTGCCAGCGGATCCTGGCTCCCTACCTGAAGAAAGCGCCTCGCCAGCAAGGTGCATGATCGTCCACCAGGGCACCATTCTGGA	CACCACTCCACTCCATCTCTGCCAGCGGATCCTGGCTCCCTACCTGAAGAAAGCTCCCCGCAAGAAAGTTGAATGATCGTCCACCAGGGCACCATTCTGGA	CACCACTCCACTCCATCTCTGCCA	TCCAGAATGGTGCCCTGGTGGA	GATCAGGCGTCTGTCGTGCTCCACCACTCCACTCCATCTCTGCCA	GATCAGGCGTCTGTCGTCGAGTCCAGAATGGTGCCCTGGTGGA
MYC	NM_002467.3	MYC-NM_002467.3	4609	CCGCCGCCAAGCTCGTCTCAGAGAAGCTGGCCTCCTACCAGGCTGCGCGCAAAGACAGCGGCAGCCCGAACCCCGCCCGCGGCCACAGCGTCTGCTCCACC	CCGCCGCCAAGCTCGTCTCAGAGAAGCTGGCCTCCCACCATGCTTCGCTCAAATACATCGGCAGCCCGAACCCCGCCCGCGGCCACAGCGTCTGCTCCACC	CCGCCGCCAAGCTCGTCTC	GGTGGAGCAGACGCTGTGGC	GATCAGGCGTCTGTCGTGCTCCCGCCGCCAAGCTCGTCTC	GATCAGGCGTCTGTCGTCGAGGGTGGAGCAGACGCTGTGGC
NR2C2	NM_003298.3	NR2C2-NM_003298.3	7182	ACTCTGCAAAAGGAAGAATTCCAGGCAGAAGAGGTTCTGACAGGGTGACATTTCCGTATATTCTCTAGGTTCGGACAAGAGCCAGGAAGCTGGAAGACAGT	ACTCTGCAAAAGGAAGAATTCCAGGCAGAGGAGTTTCCGACGGGGCGACGTTTCCGTATATTCTCTAGGTTCGGACAAGAGCCAGGAAGCTGGAAGACAGT	ACTCTGCAAAAGGAAGAATTCCAGGCA	ACTGTCTTCCAGCTTCCTGGCTCT	GATCAGGCGTCTGTCGTGCTCACTCTGCAAAAGGAAGAATTCCAGGCA	GATCAGGCGTCTGTCGTCGAGACTGTCTTCCAGCTTCCTGGCTCT
NUDT11	NM_018159.2	NUDT11-NM_018159.2	55190	TTCTGCATATGAGAATGCAGAGGGCTGAGAGAGGGCAAAATTGTTGTCATTTAGAAAAGGCATTTAGGAAAGAGGCTGCTATTAGAGGGGAACACAAAGTG	TTCTGCATATGAGAATGCAGAGGGCTGAGGGAGTGCAGAATCGTTTTCACTTAGAAAAGGCATTTAGGAAAGAGGCTGCTATTAGAGGGGAACACAAAGTG	TTCTGCATATGAGAATGCAGAGGGCTG	CACTTTGTGTTCCCCTCTAATAGCAGCC	GATCAGGCGTCTGTCGTGCTCTTCTGCATATGAGAATGCAGAGGGCTG	GATCAGGCGTCTGTCGTCGAGCACTTTGTGTTCCCCTCTAATAGCAGCC
PCTK2	NM_002595.2	PCTK2-NM_002595.2	5128	AAACACAGTGCATTATTTATTGCGGAATCATTGCTGCTAAATAACTACTGTCTGTTTATTTAACACAACAATTGAATGCCTGAAGAAGTTGCAGTGGCTTT	AAACACAGTGCATTATTTATTGCGGAATCATTGCTGATAAGTAAATACCGTCCGTTCATTTAACACAACAATTGAATGCCTGAAGAAGTTGCAGTGGCTTT	AAACACAGTGCATTATTTATTGCGGAATCATTGC	AAAGCCACTGCAACTTCTTCAGGCA	GATCAGGCGTCTGTCGTGCTCAAACACAGTGCATTATTTATTGCGGAATCATTGC	GATCAGGCGTCTGTCGTCGAGAAAGCCACTGCAACTTCTTCAGGCA
PDGFRA	NM_006206.3	PDGFRA-NM_006206.3	5156	TGTTCCCAAAACAATGGTGTGGTGAATGTGTGAGAAAAACTAACTTGATAGGGTCTACCAATACAAAATGTATTACGAATGCCCCTGTTCATGTTTTTGTT	TGTTCCCAAAACAATGGTGTGGTGAATGTGTTAGAGAAAATAAATTGGTAGTGTCTACCAATACAAAATGTATTACGAATGCCCCTGTTCATGTTTTTGTT	TGTTCCCAAAACAATGGTGTGGTGAATGT	AACAAAAACATGAACAGGGGCATTCGTAATACA	GATCAGGCGTCTGTCGTGCTCTGTTCCCAAAACAATGGTGTGGTGAATGT	GATCAGGCGTCTGTCGTCGAGAACAAAAACATGAACAGGGGCATTCGTAATACA
PICALM	NM_007166.2	PICALM-NM_007166.2	8301	TGTATTTCAACAGGACTCTTTTGGGGGATCAAAATTAAAATTCCTAATTATGCATTATCTTTCTTTTCTCCAGTCCTCACAAATACAGAAACAATAACTGA	TGTATTTCAACAGGACTCTTTTGGGGGATCAAAGTTAGAATCCCTGATTGTGCGTTATCTTTCTTTTCTCCAGTCCTCACAAATACAGAAACAATAACTGA	TGTATTTCAACAGGACTCTTTTGGGGGATCA	TCAGTTATTGTTTCTGTATTTGTGAGGACTGGAGA	GATCAGGCGTCTGTCGTGCTCTGTATTTCAACAGGACTCTTTTGGGGGATCA	GATCAGGCGTCTGTCGTCGAGTCAGTTATTGTTTCTGTATTTGTGAGGACTGGAGA
PLXNC1	NM_005761.1	PLXNC1-NM_005761.1	10154	GCTGGTGACGACTCTGAACCAGAAAATTAACAAGGGTCCCGTGGATGTAATCACTTGCAAAGCCCTGTACACACTTAATGAAGACTGGCTGTTGTGGCAGG	GCTGGTGACGACTCTGAACCAGAAAATTGACAGGGGCCCCTTGGGTGTGATCACTTGCAAAGCCCTGTACACACTTAATGAAGACTGGCTGTTGTGGCAGG	GCTGGTGACGACTCTGAACCAGAAAA	CCTGCCACAACAGCCAGTCTTCA	GATCAGGCGTCTGTCGTGCTCGCTGGTGACGACTCTGAACCAGAAAA	GATCAGGCGTCTGTCGTCGAGCCTGCCACAACAGCCAGTCTTCA
POU1F1	NM_000306.1	POU1F1-NM_000306.1	5449	TTCTTCTCAAGAGATCATGAGGATGGCTGAAGAACTGAATCTGGAGAAAGAAGTAGTAAGAGTTTGGTTTTGCAACCGGAGGCAGAGAGAAAAACGGGTGA	TTCTTCTCAAGAGATCATGAGGATGGCTGAAGGACTTAATATGGGGAAGGAATTAGTAAGAGTTTGGTTTTGCAACCGGAGGCAGAGAGAAAAACGGGTGA	TTCTTCTCAAGAGATCATGAGGATGGCTGA	TCACCCGTTTTTCTCTCTGCCTCCG	GATCAGGCGTCTGTCGTGCTCTTCTTCTCAAGAGATCATGAGGATGGCTGA	GATCAGGCGTCTGTCGTCGAGTCACCCGTTTTTCTCTCTGCCTCCG
POU6F2	NM_007252.2	POU6F2-NM_007252.2	11281	ACACACACCCTTCTGGGCAGGAAATGACCGAAATTGCTGAGAAGCTGAACTATGACCGAGAAGTAGTTAGAGTTTGGTTCTGCAATAAGAGGCAAGCCCTG	ACACACACCCTTCTGGGCAGGAAACGACAGAAGTTGATGATAAGATGAACTATGACCGAGAAGTAGTTAGAGTTTGGTTCTGCAATAAGAGGCAAGCCCTG	ACACACACCCTTCTGGGCAGGA	CAGGGCTTGCCTCTTATTGCAGAACC	GATCAGGCGTCTGTCGTGCTCACACACACCCTTCTGGGCAGGA	GATCAGGCGTCTGTCGTCGAGCAGGGCTTGCCTCTTATTGCAGAACC
PPIF	NM_005729.3	PPIF-NM_005729.3	10105	TGTCCCCAGCCAAATCTCATGTTGAACTGTAATCCCCAGTGCTGGAGGTGGGGCCTGCTACGAGGTGTTTGGATCATGGGGACGGGTATTTCATGGCTTGG	TGTCCCCAGCCAAATCTCATGTTGAACTGTAATCCCCAGTGCTGGGGGTTGGGACTGCCACGGGGTTTTTGGATCATGGGGACGGGTATTTCATGGCTTGG	TGTCCCCAGCCAAATCTCATGTTGAAC	CCAAGCCATGAAATACCCGTCCCC	GATCAGGCGTCTGTCGTGCTCTGTCCCCAGCCAAATCTCATGTTGAAC	GATCAGGCGTCTGTCGTCGAGCCAAGCCATGAAATACCCGTCCCC
PPP1CC	NM_002710.1	PPP1CC-NM_002710.1	5501	GTTGCATCAGGCCTGAACCCGTCCATTCAGAAAGCTTCAAATTATAGAAACAATACTGTTCTATACGAGTGACCGATTATGCTTTCTTTGGCCTACATTCT	GTTGCATCAGGCCTGAACCCGTCCGTTCGGAAGGCTCCAAGTTACAGAAACAATACTGTTCTATACGAGTGACCGATTATGCTTTCTTTGGCCTACATTCT	GTTGCATCAGGCCTGAACCCGT	AGAATGTAGGCCAAAGAAAGCATAATCGGTC	GATCAGGCGTCTGTCGTGCTCGTTGCATCAGGCCTGAACCCGT	GATCAGGCGTCTGTCGTCGAGAGAATGTAGGCCAAAGAAAGCATAATCGGTC
PPP6C	NM_002721.3	PPP6C-NM_002721.3	5537	TGCAGAGCACATCAACTAGTGCACGAAGGCTATAAATTTATGTTTGATGAGAAGCTGGTGACAGTATGGTCTGCTCCTAATTACTGCTATCGTTGTGGAAA	TGCAGAGCACATCAACTAGTGCACGAATGCTGTAAGTTTGTGTCTGACGAGAAGCTGGTGACAGTATGGTCTGCTCCTAATTACTGCTATCGTTGTGGAAA	TGCAGAGCACATCAACTAGTGCACG	TTTCCACAACGATAGCAGTAATTAGGAGCAG	GATCAGGCGTCTGTCGTGCTCTGCAGAGCACATCAACTAGTGCACG	GATCAGGCGTCTGTCGTCGAGTTTCCACAACGATAGCAGTAATTAGGAGCAG
RAB11A	NM_004663.3	RAB11A-NM_004663.3	8766	TGAAGCAATTAGTTTCTCATTCAGAAATGTGCACACTAATATTTAGTTTTGCTTTCTCGTGGATAATATTAAGCACTTACTCTGCAGTTTCCTGGAAGTTG	TGAAGCAATTAGTTTCTCATTCAGAAATGTGCACACCAATGTTTGGTTCTGCCTTCCCGTGGATAATATTAAGCACTTACTCTGCAGTTTCCTGGAAGTTG	TGAAGCAATTAGTTTCTCATTCAGAAATGTGCAC	CAACTTCCAGGAAACTGCAGAGTAAGTGC	GATCAGGCGTCTGTCGTGCTCTGAAGCAATTAGTTTCTCATTCAGAAATGTGCAC	GATCAGGCGTCTGTCGTCGAGCAACTTCCAGGAAACTGCAGAGTAAGTGC
RAB30	NM_014488.3	RAB30-NM_014488.3	27314	TCCGGGGGGAAATGTACTGTAGGGATCCCTCCTGCACATCAGTGGGTGCATGTGGGAACTCTTCTTTAGGGCTTCGGTGGTAATCATCTGGGGGCCCTGGT	TCCGGGGGGAAATGTACTGTAGGGATACCTACTGAACACCAGCGGGCGCATGTGGGAACTCTTCTTTAGGGCTTCGGTGGTAATCATCTGGGGGCCCTGGT	TCCGGGGGGAAATGTACTGTAGGG	ACCAGGGCCCCCAGATGATTACC	GATCAGGCGTCTGTCGTGCTCTCCGGGGGGAAATGTACTGTAGGG	GATCAGGCGTCTGTCGTCGAGACCAGGGCCCCCAGATGATTACC
RAB32	NM_006834.2	RAB32-NM_006834.2	10981	AGCTGCCCGGTTCCTAGTGGAGAAGATTCTTGTAAACCACCAAAGCTTTCCTAATGAAGAAAACGATGTGGACAAAATTAAGCTAGATCAAGAGACCTTGA	AGCTGCCCGGTTCCTAGTGGAGAGGATCCTTTTAAGCCAACAAGGCTTTCCTAATGAAGAAAACGATGTGGACAAAATTAAGCTAGATCAAGAGACCTTGA	AGCTGCCCGGTTCCTAGTGGA	TCAAGGTCTCTTGATCTAGCTTAATTTTGTCCACA	GATCAGGCGTCTGTCGTGCTCAGCTGCCCGGTTCCTAGTGGA	GATCAGGCGTCTGTCGTCGAGTCAAGGTCTCTTGATCTAGCTTAATTTTGTCCACA
RAB38	NM_022337.1	RAB38-NM_022337.1	23682	TTCTCTGATGGCCTGACAGGCCTATTAAGTAGATGTGATATTTTCTTCCAAGATGACCTCCATTCTCGGCAGACCTAAGAGTTGCCTCTGAGTTAGCTCTT	TTCTCTGATGGCCTGACAGGCCTATTGAGTGGATTTGACATTCTCTCCCAAGATGACCTCCATTCTCGGCAGACCTAAGAGTTGCCTCTGAGTTAGCTCTT	TTCTCTGATGGCCTGACAGGCCTA	AAGAGCTAACTCAGAGGCAACTCTTAGGT	GATCAGGCGTCTGTCGTGCTCTTCTCTGATGGCCTGACAGGCCTA	GATCAGGCGTCTGTCGTCGAGAAGAGCTAACTCAGAGGCAACTCTTAGGT
RAD21	NM_006265.1	RAD21-NM_006265.1	5885	ACCAAGGTTCCATATTATATAAGGAGCTAGAAGCATTATAGCTAGTGTTTGATTCACTAGTGCTTACAAATTGCCCCCATGTGTAGGGGACACAGAACCCT	ACCAAGGTTCCATATTATATAAGGAGCTAGAAGCATTGTAGATAGCGTTCGATCCACCAGTGCTTACAAATTGCCCCCATGTGTAGGGGACACAGAACCCT	ACCAAGGTTCCATATTATATAAGGAGCTAGAAGCA	AGGGTTCTGTGTCCCCTACACATGG	GATCAGGCGTCTGTCGTGCTCACCAAGGTTCCATATTATATAAGGAGCTAGAAGCA	GATCAGGCGTCTGTCGTCGAGAGGGTTCTGTGTCCCCTACACATGG
RAD51	NM_002875.2	RAD51-NM_002875.2	5888	ACCATCTACCTGCTTGGTCTTTCATTGCTAAGACTAACTCAAGATAATCCTAGAGTCTTAAAGCATTTCAGGCCAGTGTGGTGTCTTGCGCCTGTACTCCC	ACCATCTACCTGCTTGGTCTTTCATTGCTAGGACCAACCCAATATAGTCCCAGAGTCTTAAAGCATTTCAGGCCAGTGTGGTGTCTTGCGCCTGTACTCCC	ACCATCTACCTGCTTGGTCTTTCATTGC	GGGAGTACAGGCGCAAGACACC	GATCAGGCGTCTGTCGTGCTCACCATCTACCTGCTTGGTCTTTCATTGC	GATCAGGCGTCTGTCGTCGAGGGGAGTACAGGCGCAAGACACC
RAD52	NM_002879.2	RAD52-NM_002879.2	5893	CTGCAGCTGAAGAGGGCTGGGTTTTTTTTTCTCTTAGGGTCGCTGCATAAACTGTTGTATGCCTGGTGCTTTGCGACTTGTCACACGAGGTCACGTGTGGA	CTGCAGCTGAAGAGGGCTGGGTTCTTTCTTCCCTTGGGGCCGCCGCATAAACTGTTGTATGCCTGGTGCTTTGCGACTTGTCACACGAGGTCACGTGTGGA	CTGCAGCTGAAGAGGGCTGGG	TCCACACGTGACCTCGTGTGACA	GATCAGGCGTCTGTCGTGCTCCTGCAGCTGAAGAGGGCTGGG	GATCAGGCGTCTGTCGTCGAGTCCACACGTGACCTCGTGTGACA
REV1L	NM_016316.2	REV1L-NM_016316.2	51455	TCCAAGCATGAACACAGGAGCATGTTAAGAAAATCTTTACTACTTCTTCCATGCGGAGAAATCTACATATTTTGAATTAGAAACACCCTCACACCCACTTG	TCCAAGCATGAACACAGGAGCATGTTAATAAAGTCTCTACCACTCCTTACATGCGGAGAAATCTACATATTTTGAATTAGAAACACCCTCACACCCACTTG	TCCAAGCATGAACACAGGAGCATGTT	CAAGTGGGTGTGAGGGTGTTTCTAATTCA	GATCAGGCGTCTGTCGTGCTCTCCAAGCATGAACACAGGAGCATGTT	GATCAGGCGTCTGTCGTCGAGCAAGTGGGTGTGAGGGTGTTTCTAATTCA
RNF10	NM_014868.3	RNF10-NM_014868.3	9921	TAGCCATGAAGTGCCATCTTGCCCAATATGCCTCTATCCACCTACTGCAGCCAAGATAACCCGTTGTGGACACATCTTCTGCTGGGCATGCATCCTGCACT	TAGCCATGAAGTGCCATCTTGCCCAACATGACTCCATCAACCCACTTCAGCCAAGATAACCCGTTGTGGACACATCTTCTGCTGGGCATGCATCCTGCACT	TAGCCATGAAGTGCCATCTTGCCC	AGTGCAGGATGCATGCCCAGC	GATCAGGCGTCTGTCGTGCTCTAGCCATGAAGTGCCATCTTGCCC	GATCAGGCGTCTGTCGTCGAGAGTGCAGGATGCATGCCCAGC
RPL3L	NM_005061.2	RPL3L-NM_005061.2	6123	AGTCCCTCCTGGTGCATCACAGTCGCCAAGCCGTGGAGAATATTGAGCTCAAGTTCATTGACACCACCTCCAAGTTCGGCCATGGCCGCTTCCAGACAGCC	AGTCCCTCCTGGTGCATCACAGTCGACAATCCGCGGATAATGTTGGGCTCAAGTTCATTGACACCACCTCCAAGTTCGGCCATGGCCGCTTCCAGACAGCC	AGTCCCTCCTGGTGCATCACAGT	GGCTGTCTGGAAGCGGCCAT	GATCAGGCGTCTGTCGTGCTCAGTCCCTCCTGGTGCATCACAGT	GATCAGGCGTCTGTCGTCGAGGGCTGTCTGGAAGCGGCCAT
S100A12	NM_005621.1	S100A12-NM_005621.1	6283	ACCACACCCACAAAGAGTAGGTAGCTCTCTGAAGGCTTTTTACCCAGCAATGTCCTCAATGAGGGTCTTTTCTTTCCCTCACCAAAACCCAGCCTTGCCCG	ACCACACCCACAAAGAGTAGGTAGCTCTATGAGGGCCTTTCACCAAGCGATGTCCTCAATGAGGGTCTTTTCTTTCCCTCACCAAAACCCAGCCTTGCCCG	ACCACACCCACAAAGAGTAGGTAGCT	CGGGCAAGGCTGGGTTTTGGT	GATCAGGCGTCTGTCGTGCTCACCACACCCACAAAGAGTAGGTAGCT	GATCAGGCGTCTGTCGTCGAGCGGGCAAGGCTGGGTTTTGGT
S100A8	NM_002964.3	S100A8-NM_002964.3	6279	GGAAAAAGGGTGCAGACGTCTGGTTCAAAGAGTTGGATATCAACACTGATGGTGCAGTTAACTTCCAGGAGTTCCTCATTCTGGTGATAAAGATGGGCGTG	GGAAAAAGGGTGCAGACGTCTGGTTCGAAGGGTTTGATGTCAGCACCGATGGTGCAGTTAACTTCCAGGAGTTCCTCATTCTGGTGATAAAGATGGGCGTG	GGAAAAAGGGTGCAGACGTCTGGT	CACGCCCATCTTTATCACCAGAATGAGG	GATCAGGCGTCTGTCGTGCTCGGAAAAAGGGTGCAGACGTCTGGT	GATCAGGCGTCTGTCGTCGAGCACGCCCATCTTTATCACCAGAATGAGG
SCGB2A2	NM_002411.1	SCGB2A2-NM_002411.1	4250	GGAGAATGTGATTTCCAAGACAATCAATCCACAAGTGTCTAAGACTGAATACAAAGAACTTCTTCAAGAGTTCATAGACGACAATGCCACTACAAATGCCA	GGAGAATGTGATTTCCAAGACAATCAATCCACAAGCGTCCAAGGCTGGATAAAAATAACTTCTTCAAGAGTTCATAGACGACAATGCCACTACAAATGCCA	GGAGAATGTGATTTCCAAGACAATCAATCCACA	TGGCATTTGTAGTGGCATTGTCGTCT	GATCAGGCGTCTGTCGTGCTCGGAGAATGTGATTTCCAAGACAATCAATCCACA	GATCAGGCGTCTGTCGTCGAGTGGCATTTGTAGTGGCATTGTCGTCT
SELE	NM_000450.1	SELE-NM_000450.1	6401	AGAAACTCACCATGTAAAAGAGTCATCTGGTAGATTTTTAACGAATGAAGATGTCTAATAGTTATTCCCTATTTGTTTTCTTCTGTATGTTAGGGTGCTCT	AGAAACTCACCATGTAAAAGAGTCATCTGGTAGATTCTTAGCGAGTGAGGATTTCTGATAGTTATTCCCTATTTGTTTTCTTCTGTATGTTAGGGTGCTCT	AGAAACTCACCATGTAAAAGAGTCATCTGGTAGA	AGAGCACCCTAACATACAGAAGAAAACAAATAGGG	GATCAGGCGTCTGTCGTGCTCAGAAACTCACCATGTAAAAGAGTCATCTGGTAGA	GATCAGGCGTCTGTCGTCGAGAGAGCACCCTAACATACAGAAGAAAACAAATAGGG
SERPINB7	NM_003784.1	SERPINB7-NM_003784.1	8710	TGAAACAATATTTGAGAGCCCTAGGGCTGAAAGATATCTTTGATGAATCCAAAGCAGATCTCTCTGGGATTGCTTCGGGGGGTCGTCTGTATATATCAAGG	TGAAACAATATTTGAGAGCCCTAGGGCTGAAATATACCTTCGATTAATACAAGGCAGATCTCTCTGGGATTGCTTCGGGGGGTCGTCTGTATATATCAAGG	TGAAACAATATTTGAGAGCCCTAGGGCTGA	CCTTGATATATACAGACGACCCCCCGAA	GATCAGGCGTCTGTCGTGCTCTGAAACAATATTTGAGAGCCCTAGGGCTGA	GATCAGGCGTCTGTCGTCGAGCCTTGATATATACAGACGACCCCCCGAA
SOX15	NM_006942.1	SOX15-NM_006942.1	6665	TCCCCAAAGTGTGCCGAACAGGTTGGAAGCAAAGGCTCCGGTTTAAGCTCTGGGCTTGGGGATAAAATACACTTTTTAAGGACCCAAGTTCCTCGGCAACG	TCCCCAAAGTGTGCCGAACAGGTTTGAATCAAGGGCCCCGTTTTGAGCTCTGGGCTTGGGGATAAAATACACTTTTTAAGGACCCAAGTTCCTCGGCAACG	TCCCCAAAGTGTGCCGAACAGG	CGTTGCCGAGGAACTTGGGTCC	GATCAGGCGTCTGTCGTGCTCTCCCCAAAGTGTGCCGAACAGG	GATCAGGCGTCTGTCGTCGAGCGTTGCCGAGGAACTTGGGTCC
STAT1	NM_007315.2	STAT1-NM_007315.2	6772	TGGTTATTTAGGGAACTGCTTGACGTAGGAACGGTAAATTTCTGTGGGAGAATTCTTACATGTTTTCTTTGCTTTAAGTGTAACTGGCAGTTTTCCATTGG	TGGTTATTTAGGGAACTGCTTGACGTAGGAACTGTAGATTCCTGCGGGGGAACTCTTACATGTTTTCTTTGCTTTAAGTGTAACTGGCAGTTTTCCATTGG	TGGTTATTTAGGGAACTGCTTGACGTAGGA	CCAATGGAAAACTGCCAGTTACACTTAAAGC	GATCAGGCGTCTGTCGTGCTCTGGTTATTTAGGGAACTGCTTGACGTAGGA	GATCAGGCGTCTGTCGTCGAGCCAATGGAAAACTGCCAGTTACACTTAAAGC
STAT4	NM_003151.2	STAT4-NM_003151.2	6775	AACTCATTTGTGGTTGAGCGACAGCCATGTATGCCAACCCACCCTCAGAGGCCGTTGGTACTTAAAACCCTAATTCAGTTCACTGTAAAACTAAGGCTACT	AACTCATTTGTGGTTGAGCGACAGCCATGTATGACAAACCAACCTAAGATGCCTTTGGTACTTAAAACCCTAATTCAGTTCACTGTAAAACTAAGGCTACT	AACTCATTTGTGGTTGAGCGACAGCC	AGTAGCCTTAGTTTTACAGTGAACTGAATTAGGGT	GATCAGGCGTCTGTCGTGCTCAACTCATTTGTGGTTGAGCGACAGCC	GATCAGGCGTCTGTCGTCGAGAGTAGCCTTAGTTTTACAGTGAACTGAATTAGGGT
STMN2	NM_007029.2	STMN2-NM_007029.2	11075	CTGGCTGAAGCAAGGGAGGGTCTGGCACGCCCCACCAATAGTAAATCCCCCTGCCTATATTATAATGGATCATGCGATATCAGGATGGGGAATGTATGACA	CTGGCTGAAGCAAGGGAGGGTCTGTCACTCCCAACCGATATTAAGTCCCCCTGCCTATATTATAATGGATCATGCGATATCAGGATGGGGAATGTATGACA	CTGGCTGAAGCAAGGGAGGGTC	TGTCATACATTCCCCATCCTGATATCGCA	GATCAGGCGTCTGTCGTGCTCCTGGCTGAAGCAAGGGAGGGTC	GATCAGGCGTCTGTCGTCGAGTGTCATACATTCCCCATCCTGATATCGCA
STMN4	NM_030795.2	STMN4-NM_030795.2	81551	CCAAAAGGCCATTGAGGAAAACAACAACTTCATCAAGATGGCTAAGGAAAAACTGGCCCAGAAGATGGAATCCAACAAGGAGAACAGGGAGGCCCACCTCG	CCAAAAGGCCATTGAGGAAAACAACAACTTCGTCAGGATTGCTGAGGGAAAGCTGGCCCAGAAGATGGAATCCAACAAGGAGAACAGGGAGGCCCACCTCG	CCAAAAGGCCATTGAGGAAAACAACAACT	CGAGGTGGGCCTCCCTGTTCT	GATCAGGCGTCTGTCGTGCTCCCAAAAGGCCATTGAGGAAAACAACAACT	GATCAGGCGTCTGTCGTCGAGCGAGGTGGGCCTCCCTGTTCT
TFE3	NM_006521.3	TFE3-NM_006521.3	7030	AGGGCAAGAGGATGAAGGAAGGGGCTATCCTGGGACCTCCCCAGCCCAGGAAAAACTGGAAGCCTTCCCCCAGCAAGGCAGAAGCTTGGAGGAGGGTTGTA	AGGGCAAGAGGATGAAGGAAGGGGCTGTCCCGGGGCCTACCCGGCCAAGGAAAAACTGGAAGCCTTCCCCCAGCAAGGCAGAAGCTTGGAGGAGGGTTGTA	AGGGCAAGAGGATGAAGGAAGGGG	TACAACCCTCCTCCAAGCTTCTGCC	GATCAGGCGTCTGTCGTGCTCAGGGCAAGAGGATGAAGGAAGGGG	GATCAGGCGTCTGTCGTCGAGTACAACCCTCCTCCAAGCTTCTGCC
TFRC	NM_003234.1	TFRC-NM_003234.1	7037	TGTCCCTTCCCCCATAAGCCTCCATTTAGTTCTTTGTTATTTTTGTTTCTTCCAAAGCACATTGAAAGAGAACCAGTTTCAGGTGTTTAGTTGCAGACTCA	TGTCCCTTCCCCCATAAGCCTCCATCTAGCTCTCTGTCATTCTTGCTTCTTCCAAAGCACATTGAAAGAGAACCAGTTTCAGGTGTTTAGTTGCAGACTCA	TGTCCCTTCCCCCATAAGCCTCC	TGAGTCTGCAACTAAACACCTGAAACTGG	GATCAGGCGTCTGTCGTGCTCTGTCCCTTCCCCCATAAGCCTCC	GATCAGGCGTCTGTCGTCGAGTGAGTCTGCAACTAAACACCTGAAACTGG
TGFBR2	NM_003242.4	TGFBR2-NM_003242.4	7048	TTGCAAAATAATCATTCCCTGCCTAGCACTTCTCTTCTGGCCATGGAACTAAGTACAGTGGCACTGTTTGAGGACCAGTGTTCCCGGGGTTCCTGTGTGCC	TTGCAAAATAATCATTCCCTGCCTAGCACTTCCCTTATGGACATTGAAATAATTACAGTGGCACTGTTTGAGGACCAGTGTTCCCGGGGTTCCTGTGTGCC	TTGCAAAATAATCATTCCCTGCCTAGCACT	GGCACACAGGAACCCCGGGA	GATCAGGCGTCTGTCGTGCTCTTGCAAAATAATCATTCCCTGCCTAGCACT	GATCAGGCGTCTGTCGTCGAGGGCACACAGGAACCCCGGGA
TGOLN2	NM_006464.2	TGOLN2-NM_006464.2	10618	TGAGCTTTTGAGCAGACTCTGAGAAGTATCATTGCTTGTGTTGAAAGAATACAACAGGATTTAAGTTTCTCTTTAGAAATTGCACTGAAGAAAGGCCGGGC	TGAGCTTTTGAGCAGACTCTGAGAAGTATCATTTCTTTTGTCGAAGGAACACAGCAGGATTTAAGTTTCTCTTTAGAAATTGCACTGAAGAAAGGCCGGGC	TGAGCTTTTGAGCAGACTCTGAGAAGTATCA	GCCCGGCCTTTCTTCAGTGCA	GATCAGGCGTCTGTCGTGCTCTGAGCTTTTGAGCAGACTCTGAGAAGTATCA	GATCAGGCGTCTGTCGTCGAGGCCCGGCCTTTCTTCAGTGCA
TNFAIP1	NM_021137.3	TNFAIP1-NM_021137.3	7126	AGGTCAGGTACCTTGGTGATCAGCTACTAGTTCTTCCAGCCCTCATTGAGGTAACAAGATAAAGACAAATCCACTTCTTTGGCCAAATTCAGGCTTTGGCT	AGGTCAGGTACCTTGGTGATCAGCTACCAGTCCTTACAGACCTAATTTAGGTAACAAGATAAAGACAAATCCACTTCTTTGGCCAAATTCAGGCTTTGGCT	AGGTCAGGTACCTTGGTGATCAGCT	AGCCAAAGCCTGAATTTGGCCAAAGA	GATCAGGCGTCTGTCGTGCTCAGGTCAGGTACCTTGGTGATCAGCT	GATCAGGCGTCTGTCGTCGAGAGCCAAAGCCTGAATTTGGCCAAAGA
TNFAIP3	NM_006290.2	TNFAIP3-NM_006290.2	7128	GCCATTTTGGGGGTCTGTACTTATGGCCTGAAAATATTTGTGATCCATAACTCTACACAGCCTTTACTCATACTATTAGGCACACTTTCCCCTTAGAGCCC	GCCATTTTGGGGGTCTGTACTTATGGCCTTAAAGTATCTGTTATCAATAGCTCTACACAGCCTTTACTCATACTATTAGGCACACTTTCCCCTTAGAGCCC	GCCATTTTGGGGGTCTGTACTTATGGC	GGGCTCTAAGGGGAAAGTGTGCC	GATCAGGCGTCTGTCGTGCTCGCCATTTTGGGGGTCTGTACTTATGGC	GATCAGGCGTCTGTCGTCGAGGGGCTCTAAGGGGAAAGTGTGCC
TP53	NM_000546.2	TP53-NM_000546.2	7157	CATGCCACCATGGCCAGCCAACTTTTGCATGTTTTGTAGAGATGGGGTCTCACAGTGTTGCCCAGGCTGGTCTCAAACTCCTGGGCTCAGGCGATCCACCT	CATGCCACCATGGCCAGCCAACTTTTGCATGTTTTGTAGAGATGTGGTCCCACGGTGCTGCCAAGGATGGTCTCAAACTCCTGGGCTCAGGCGATCCACCT	CATGCCACCATGGCCAGCCA	AGGTGGATCGCCTGAGCCCA	GATCAGGCGTCTGTCGTGCTCCATGCCACCATGGCCAGCCA	GATCAGGCGTCTGTCGTCGAGAGGTGGATCGCCTGAGCCCA
TP73	NM_005427.1	TP73-NM_005427.1	7161	CATGGAGGCCGTGCACTTCCGCGTGCGCCACACCATCACCATCCCCAACCGCGGCGGCCCAGGCGGCGGCCCTGACGAGTGGGCGGACTTCGGCTTCGACC	CATGGAGGCCGTGCACTTCCGCGTGCGCCACACCGTCAACATACCCGACCTCGGAGGCCCAGGCGGCGGCCCTGACGAGTGGGCGGACTTCGGCTTCGACC	CATGGAGGCCGTGCACTTCCG	GGTCGAAGCCGAAGTCCGCC	GATCAGGCGTCTGTCGTGCTCCATGGAGGCCGTGCACTTCCG	GATCAGGCGTCTGTCGTCGAGGGTCGAAGCCGAAGTCCGCC
TRAF1	NM_005658.3	TRAF1-NM_005658.3	7185	TGGCAGCGGAGACTGTGGAGGCAGTGGAGACTGACTTCTTCCTGCTGACAGCTGGATGTCACACATGAAGGTCTGGCCTAGCGAGTGATGGGTCTAGGCCC	TGGCAGCGGAGACTGTGGAGGCATTGGGGACCGACCTCTCCCTTCTGACAGCTGGATGTCACACATGAAGGTCTGGCCTAGCGAGTGATGGGTCTAGGCCC	TGGCAGCGGAGACTGTGGAGG	GGGCCTAGACCCATCACTCGCT	GATCAGGCGTCTGTCGTGCTCTGGCAGCGGAGACTGTGGAGG	GATCAGGCGTCTGTCGTCGAGGGGCCTAGACCCATCACTCGCT
TRAF4	NM_004295.2	TRAF4-NM_004295.2	9618	ACCACCCTCAGGTGCCTCCAATTGGTGCTTCAGCCCTGGCCCCTGTGGGGAACAGGTCTTGGGGTCATGAAGGGCTGGAAACAAGTGACCCCAGGGCCTGT	ACCACCCTCAGGTGCCTCCAATTGGTGCCTCATCCCCGGCACCTTTGGTGAACAGGTCTTGGGGTCATGAAGGGCTGGAAACAAGTGACCCCAGGGCCTGT	ACCACCCTCAGGTGCCTCCA	ACAGGCCCTGGGGTCACTTGT	GATCAGGCGTCTGTCGTGCTCACCACCCTCAGGTGCCTCCA	GATCAGGCGTCTGTCGTCGAGACAGGCCCTGGGGTCACTTGT
WNT1	NM_005430.2	WNT1-NM_005430.2	7471	CTGCCATGGGTGCAGACCCTGAACCCACACCTGGGCATCAGGGCCTTTCTCCTCCCCACCTGTAGCTGAAGCAGGAGGTTACAGGGCAAAAGGGCAGCTGT	CTGCCATGGGTGCAGACCCTGAACCCACACCTGGGCGTCAGTGCCCTTCTACTCACCACATGTAGCTGAAGCAGGAGGTTACAGGGCAAAAGGGCAGCTGT	CTGCCATGGGTGCAGACCCTG	ACAGCTGCCCTTTTGCCCTGT	GATCAGGCGTCTGTCGTGCTCCTGCCATGGGTGCAGACCCTG	GATCAGGCGTCTGTCGTCGAGACAGCTGCCCTTTTGCCCTGT
ZNF101	NM_033204.2	ZNF101-NM_033204.2	94039	ACAAACGATCTGAGTGTGGTGGGGAATGGAGAGAGACGCCCCGTAAACAGAAACAACATGGGAAAGCCTCCATTTCCCCCAGTAGTGGTGCACGGCGCACA	ACAAACGATCTGAGTGTGGTGGGGAATTGAGGGAGGCGCACCGCAAAAAGAAACAACATGGGAAAGCCTCCATTTCCCCCAGTAGTGGTGCACGGCGCACA	ACAAACGATCTGAGTGTGGTGGGGA	TGTGCGCCGTGCACCACTAC	GATCAGGCGTCTGTCGTGCTCACAAACGATCTGAGTGTGGTGGGGA	GATCAGGCGTCTGTCGTCGAGTGTGCGCCGTGCACCACTAC
ZNF140	NM_003440.2	ZNF140-NM_003440.2	7699	TCATTTGGTAGGAGTCCCTTACTTTACGTGTGTAAATTCCTACCAGGAAAGAATACATATCCAATAGATTGGAGAAAGCCAGAGATTAGCCCTCATTCCGC	TCATTTGGTAGGAGTCCCTTACTTTACGTGTGTGAATCCCTGCCATGAAGGAACACATATCCAATAGATTGGAGAAAGCCAGAGATTAGCCCTCATTCCGC	TCATTTGGTAGGAGTCCCTTACTTTACGTGT	GCGGAATGAGGGCTAATCTCTGGC	GATCAGGCGTCTGTCGTGCTCTCATTTGGTAGGAGTCCCTTACTTTACGTGT	GATCAGGCGTCTGTCGTCGAGGCGGAATGAGGGCTAATCTCTGGC
ZNF192	NM_006298.2	ZNF192-NM_006298.2	7745	ACTGTGAATGGCATTCATTAAGCTCCTTTATCCTATAGATTCTATCTTTATGTTCATCTGAAATGAACTATTCATCAGTACTTTCTCCTCCCATCCTAAGC	ACTGTGAATGGCATTCATTAAGCTCCTTTATCCTACAGACTCTGTCTCTATTTTCGTCTGAAATGAACTATTCATCAGTACTTTCTCCTCCCATCCTAAGC	ACTGTGAATGGCATTCATTAAGCTCCTTTATCC	GCTTAGGATGGGAGGAGAAAGTACTGATGA	GATCAGGCGTCTGTCGTGCTCACTGTGAATGGCATTCATTAAGCTCCTTTATCC	GATCAGGCGTCTGTCGTCGAGGCTTAGGATGGGAGGAGAAAGTACTGATGA
ZNF225	NM_013362.1	ZNF225-NM_013362.1	7768	AGAGCATTGTGCACAGTTCATGCCTTAAAGACCAACAAAGAGACCAAAGTGGAGAGAAAACATCTAAATGTGAGGACTGTGGGAAGCGCTACAAGAGGCGC	AGAGCATTGTGCACAGTTCATGCCTTAGAGAACAAAAAATAGAACAAGGTGGAGAGAAAACATCTAAATGTGAGGACTGTGGGAAGCGCTACAAGAGGCGC	AGAGCATTGTGCACAGTTCATGCCT	GCGCCTCTTGTAGCGCTTCCC	GATCAGGCGTCTGTCGTGCTCAGAGCATTGTGCACAGTTCATGCCT	GATCAGGCGTCTGTCGTCGAGGCGCCTCTTGTAGCGCTTCCC
ZNF350	NM_021632.3	ZNF350-NM_021632.3	59348	AGGAAGCCCAAGTACTTTTAAGTGGAGGAAATGAAGTACTGTGAATTTTTAAAACAGATGAGATAATTGGTGTCGGGAGTGTTGCAGTGACTGAAAAGCTT	AGGAAGCCCAAGTACTTTTAAGTGGAGGAAACGAATTACCGTGGATTCTTAGAACAGATGAGATAATTGGTGTCGGGAGTGTTGCAGTGACTGAAAAGCTT	AGGAAGCCCAAGTACTTTTAAGTGGAGGA	AAGCTTTTCAGTCACTGCAACACTCCC	GATCAGGCGTCTGTCGTGCTCAGGAAGCCCAAGTACTTTTAAGTGGAGGA	GATCAGGCGTCTGTCGTCGAGAAGCTTTTCAGTCACTGCAACACTCCC
ZNF434	NM_017810.2	ZNF434-NM_017810.2	54925	AGAAGATGGCACTGTGGATGGTGCAGACAGGGATGAAAAGGACTTCAGGAATCCTGGCCAGGAAGTCAGGAAACTAGACCTGCCAGTGCTGTTCCCAAACA	AGAAGATGGCACTGTGGATGGTGCAGGCAGTGATTAAAGGGAATTCGGGAATCCTGGCCAGGAAGTCAGGAAACTAGACCTGCCAGTGCTGTTCCCAAACA	AGAAGATGGCACTGTGGATGGTGC	TGTTTGGGAACAGCACTGGCAGG	GATCAGGCGTCTGTCGTGCTCAGAAGATGGCACTGTGGATGGTGC	GATCAGGCGTCTGTCGTCGAGTGTTTGGGAACAGCACTGGCAGG
ZNF557	NM_024341.1	ZNF557-NM_024341.1	79230	CGAATGCCACGATTGTGGGAGAACCTTCAGGAGGAGGTCGAATCTGACACAGCACATAAGAACTCATACTGGAGAAAAACCCTACACATGTAATGAGTGTG	CGAATGCCACGATTGTGGGAGAACCTTAAGGGGGATGTCTAATATGAAACAGCACATAAGAACTCATACTGGAGAAAAACCCTACACATGTAATGAGTGTG	CGAATGCCACGATTGTGGGAGAACC	CACACTCATTACATGTGTAGGGTTTTTCTCCA	GATCAGGCGTCTGTCGTGCTCCGAATGCCACGATTGTGGGAGAACC	GATCAGGCGTCTGTCGTCGAGCACACTCATTACATGTGTAGGGTTTTTCTCCA

## Sheet: Barcoding reagent design
		Structure of library preparation prior to barcoding step:
		5' --> 3'
		Forward universal tail	101 bp captured amplicon region	Reverse universal tail
Barcoding/indexing primers:	5' --> 3'	GATCAGGCGTCTGTCGTGCTC	NNNNNNNNNNNNN…….NNNNNNNNNNNNN	CTCGACGACAGACGCCTGATC
ATGC-ION-Fusion-APEX2-Forward	CCATCTCATCCCTGCGTGTCTCCGACTCAGTTTTCATGCGATCAGGCGTCTGTCGTGCTC
CAGT-ION-Fusion-APEX2-Forward	CCATCTCATCCCTGCGTGTCTCCGACTCAGTTTTCCAGTGATCAGGCGTCTGTCGTGCTC
GACA-ION-Fusion-APEX2-Forward	CCATCTCATCCCTGCGTGTCTCCGACTCAGTTTTCGACAGATCAGGCGTCTGTCGTGCTC
TGTG-ION-Fusion-APEX2-Forward	CCATCTCATCCCTGCGTGTCTCCGACTCAGTTTTCTGTGGATCAGGCGTCTGTCGTGCTC
ACAC-ION-Fusion-APEX2-Forward	CCATCTCATCCCTGCGTGTCTCCGACTCAGTTTTCACACGATCAGGCGTCTGTCGTGCTC
TACG-ION-Fusion-APEX2-Forward	CCATCTCATCCCTGCGTGTCTCCGACTCAGTTTTCTACGGATCAGGCGTCTGTCGTGCTC
GCTA-ION-Fusion-APEX2-Forward	CCATCTCATCCCTGCGTGTCTCCGACTCAGTTTTCGCTAGATCAGGCGTCTGTCGTGCTC
CATA-ION-Fusion-APEX2-Forward	CCATCTCATCCCTGCGTGTCTCCGACTCAGTTTTCCATAGATCAGGCGTCTGTCGTGCTC
TAGA-ION-Fusion-APEX2-Forward	CCATCTCATCCCTGCGTGTCTCCGACTCAGTTTTCTAGAGATCAGGCGTCTGTCGTGCTC
GACT-ION-Fusion-APEX2-Forward	CCATCTCATCCCTGCGTGTCTCCGACTCAGTTTTCGACTGATCAGGCGTCTGTCGTGCTC
CTGA-ION-Fusion-APEX2-Forward	CCATCTCATCCCTGCGTGTCTCCGACTCAGTTTTCCTGAGATCAGGCGTCTGTCGTGCTC
TGCT-ION-Fusion-APEX2-Forward	CCATCTCATCCCTGCGTGTCTCCGACTCAGTTTTCTGCTGATCAGGCGTCTGTCGTGCTC
			Barcoding/indexing primers:	5' --> 3'
			ATGC-ION-Fusion-APEX2-Reverse	CCTCTCTATGGGCAGTCGGTGATCTTTCATGCGATCAGGCGTCTGTCGTCGAG
			CAGT-ION-Fusion-APEX2-Reverse	CCTCTCTATGGGCAGTCGGTGATCTTTCCAGTGATCAGGCGTCTGTCGTCGAG
			GACA-ION-Fusion-APEX2-Reverse	CCTCTCTATGGGCAGTCGGTGATCTTTCGACAGATCAGGCGTCTGTCGTCGAG
			TGTG-ION-Fusion-APEX2-Reverse	CCTCTCTATGGGCAGTCGGTGATCTTTCTGTGGATCAGGCGTCTGTCGTCGAG
			ACAC-ION-Fusion-APEX2-Reverse	CCTCTCTATGGGCAGTCGGTGATCTTTCACACGATCAGGCGTCTGTCGTCGAG
			TACG-ION-Fusion-APEX2-Reverse	CCTCTCTATGGGCAGTCGGTGATCTTTCTACGGATCAGGCGTCTGTCGTCGAG
			GCTA-ION-Fusion-APEX2-Reverse	CCTCTCTATGGGCAGTCGGTGATCTTTCGCTAGATCAGGCGTCTGTCGTCGAG
			CATA-ION-Fusion-APEX2-Reverse	CCTCTCTATGGGCAGTCGGTGATCTTTCCATAGATCAGGCGTCTGTCGTCGAG
			TAGA-ION-Fusion-APEX2-Reverse	CCTCTCTATGGGCAGTCGGTGATCTTTCTAGAGATCAGGCGTCTGTCGTCGAG
			GACT-ION-Fusion-APEX2-Reverse	CCTCTCTATGGGCAGTCGGTGATCTTTCGACTGATCAGGCGTCTGTCGTCGAG
			CTGA-ION-Fusion-APEX2-Reverse	CCTCTCTATGGGCAGTCGGTGATCTTTCCTGAGATCAGGCGTCTGTCGTCGAG
			TGCT-ION-Fusion-APEX2-Reverse	CCTCTCTATGGGCAGTCGGTGATCTTTCTGCTGATCAGGCGTCTGTCGTCGAG
