# Supplementary material for: Targeted RNA-Sequencing with Competitive Multiplex-PCR Amplicon Libraries
Source: PLoS One. 2013 Nov 13;8(11):e79120. doi: 10.1371/journal.pone.0079120 (PMC3827295; doi:10.1371/journal.pone.0079120)
Supplement: Dataset S2 — ERCC targets sequencing counts. (XLS) [file pone.0079120.s007.xls]

## Sheet: ERCC-SEQC-A-RT1-OU
	NT Count					IS Count						The number of times a native or internal standard template is sequenced and correctly binned according to criteria outlined in methods section for each cross dilution point of internal standard mixture is shown here. The number of internal standard copies loaded in the library preparation is the header for each column. The specific assay is each row. The ratio of the native to internal standard (…
	IS-Concentration: cross-dilution (copies present in library preparation)					IS-Concentration: cross-dilution (copies present in library preparation)
Assay Name	204.259	965.555	7189.61	98137.2	1000000	204.259	965.555	7189.61	98137.2	1000000
ERCC-00002	13763	5505	5994	5265	1775	12	1	2	16	72
ERCC-00003	5130	2663	3057	1086	931	1	26	149	1126	5140
ERCC-00025	25823	15216	15527	3681	758	69	139	1031	3267	7217
ERCC-00033	398	643	197	19	1	17	426	378	1381	1932
ERCC-00034	2517	4355	1318	528	67	37	284	540	4433	5589
ERCC-00039	562	398	318	114	25	17	49	291	1183	2687
ERCC-00041	9	1	6	1	0	1	3	14	166	429
ERCC-00042	3116	1371	1500	833	334	2	5	64	401	1499
ERCC-00059	14580	11142	10448	2646	468	64	262	2005	5081	9590
ERCC-00069	22467	6065	2804	145	27	1765	2400	8357	6024	8307
ERCC-00073	3607	7939	1372	120	28	286	4250	6531	8668	11199
ERCC-00076	8514	4329	3644	1785	586	6	30	165	1003	3301
ERCC-00079	18435	7900	9806	3731	836	13	44	364	1960	5287
ERCC-00084	475	1315	649	501	116	0	25	103	1027	3460
ERCC-00095	14019	6667	7008	1750	605	21	81	648	2691	7203
ERCC-00096	19547	8607	8316	5966	6829	109	0	3	6	20
ERCC-00098	652	238	29	4	1	5142	1302	5938	1399	1588
ERCC-00108	4335	3991	2229	4551	2114	15	1	17	197	896
ERCC-00112	106	127	59	265	99	1	2	13	368	1560
ERCC-00113	9058	4238	3721	2904	2923	0	5	9	64	739
ERCC-00116	1143	5953	1964	4951	908	4	35	95	2225	4071
ERCC-00123	1328	2605	452	15	9	1213	8505	11008	8847	12389
ERCC-00126	18130	13561	7857	929	144	410	1196	5822	8932	13694
ERCC-00130	14335	2152	3603	4982	4457	21	0	14	21	208
ERCC-00138	12	202	9	4	0	11	2965	814	2747	2722
ERCC-00164	143	830	95	7	2	85	4425	2779	4678	6018
ERCC-00170	281	393	182	19	2	12	1003	1003	3786	6007
ERCC-00171	21525	8184	9077	5697	6201	1	1	12	51	603

## Sheet: ERCC-SEQC-B-RT1-OU
	NT Count					IS Count						The number of times a native or internal standard template is sequenced and correctly binned according to criteria outlined in methods section for each cross dilution point of internal standard mixture is shown here. The number of internal standard copies loaded in the library preparation is the header for each column. The specific assay is each row. The ratio of the native to internal standard (…
	IS-Concentration: cross-dilution (copies present in library preparation)					IS-Concentration: cross-dilution (copies present in library preparation)
Assay Name	121.693	701.601	6537.51	72124.2	1000000	121.693	701.601	6537.51	72124.2	1000000
ERCC-00002	9341	7977	2814	348	2915	0	0	0	1	73
ERCC-00003	7450	7235	1231	187	186	5	30	50	78	2507
ERCC-00025	20959	23887	5920	148	177	52	374	612	250	3971
ERCC-00033	654	359	10	0	0	940	1416	336	78	563
ERCC-00034	11709	8637	928	18	33	88	687	971	178	3983
ERCC-00039	1175	737	168	8	7	26	82	165	73	1558
ERCC-00041	11	1	0	0	0	3	7	4	11	298
ERCC-00042	3061	2920	484	59	146	4	17	20	34	1467
ERCC-00059	23477	19593	5210	181	237	59	317	624	228	5559
ERCC-00069	8119	10756	912	16	15	486	2545	1997	371	4244
ERCC-00073	14159	8632	566	3	9	2499	9811	5289	427	5967
ERCC-00076	6181	8179	1461	103	310	8	38	54	42	2153
ERCC-00079	13096	16819	2424	186	474	12	49	111	96	3392
ERCC-00084	1857	1812	285	28	67	6	27	89	56	2149
ERCC-00095	11618	10963	1785	19	30	134	666	1314	265	4085
ERCC-00096	13772	16531	3650	388	2627	1	1	3	0	71
ERCC-00098	1138	293	23	0	0	3952	3438	2532	188	2658
ERCC-00108	5106	6560	1413	44	317	3	16	43	13	1514
ERCC-00112	399	307	59	7	58	1	4	7	6	882
ERCC-00113	5342	7789	2139	178	1776	0	1	2	3	380
ERCC-00116	4141	3509	446	12	88	13	118	136	53	3645
ERCC-00123	1558	610	18	0	0	14243	20457	6503	625	6511
ERCC-00126	19400	20112	2109	17	27	454	3125	2428	457	6005
ERCC-00130	10925	6204	2361	197	2046	6	5	9	10	785
ERCC-00138	73	222	6	0	0	925	8597	1940	446	2002
ERCC-00164	2568	1878	32	0	4	545	6840	1890	259	3185
ERCC-00170	1170	943	13	0	1	815	5010	2759	215	3363
ERCC-00171	10405	13580	3914	384	3159	0	2	6	10	522

## Sheet: ERCC-SEQC-C-RT1-OU
	NT Count					IS Count						The number of times a native or internal standard template is sequenced and correctly binned according to criteria outlined in methods section for each cross dilution point of internal standard mixture is shown here. The number of internal standard copies loaded in the library preparation is the header for each column. The specific assay is each row. The ratio of the native to internal standard (…
	IS-Concentration: cross-dilution (copies present in library preparation)					IS-Concentration: cross-dilution (copies present in library preparation)
Assay Name	213.234	1067	8250.82	96907.4	1000000	213.234	1067	8250.82	96907.4	1000000
ERCC-00002	7800	6892	7714	12421	2475	1	0	0	36	75
ERCC-00003	7181	3848	5474	3031	2706	2	21	192	1953	10836
ERCC-00025	25276	18697	21632	9267	1893	77	120	1553	7814	16711
ERCC-00033	1542	770	665	60	2	80	587	1568	3613	5979
ERCC-00034	3862	5554	6401	1804	283	43	373	2559	8985	16255
ERCC-00039	1010	1034	1161	408	53	25	97	767	3478	7485
ERCC-00041	8	4	8	5	3	1	11	35	748	840
ERCC-00042	2860	2315	2406	1665	801	1	10	85	722	3511
ERCC-00059	22318	13938	18613	7454	1401	75	235	2245	10260	19141
ERCC-00069	19624	9735	4492	568	99	792	1966	9027	12326	15591
ERCC-00073	7754	9970	3534	397	66	1065	5284	15631	19976	23949
ERCC-00076	7429	6213	7045	4800	1908	6	14	221	1677	6801
ERCC-00079	14862	13022	16668	10995	2845	16	38	468	3243	11821
ERCC-00084	2973	2527	3135	2134	461	5	33	410	2869	10156
ERCC-00095	10366	8238	10801	4388	1045	24	165	1345	6692	15268
ERCC-00096	13663	10501	12857	12189	14553	17	1	4	8	56
ERCC-00098	3565	498	98	18	0	10555	3455	9527	5186	4965
ERCC-00108	6559	3881	4240	8099	7079	10	3	27	409	4140
ERCC-00112	286	253	408	715	350	0	1	22	658	3436
ERCC-00113	6840	6103	6396	6055	6868	2	0	7	88	1159
ERCC-00116	6779	3722	7415	6038	3283	6	21	306	2658	15084
ERCC-00123	3124	3689	666	56	7	1821	9717	19049	18825	23449
ERCC-00126	23470	16903	13750	2545	357	424	1001	8137	18816	25767
ERCC-00130	9234	1971	3322	11147	12278	3	2	7	58	552
ERCC-00138	31	141	48	6	1	36	1826	4896	5797	5619
ERCC-00164	1057	1623	470	63	9	539	4620	10157	11938	14818
ERCC-00170	1639	753	522	59	12	123	1634	6046	9159	13561
ERCC-00171	14512	10515	12809	12792	14067	3	1	13	132	1372

## Sheet: ERCC-SEQC-D-RT1-OU
	NT Count					IS Count						The number of times a native or internal standard template is sequenced and correctly binned according to criteria outlined in methods section for each cross dilution point of internal standard mixture is shown here. The number of internal standard copies loaded in the library preparation is the header for each column. The specific assay is each row. The ratio of the native to internal standard (…
	IS-Concentration: cross-dilution (copies present in library preparation)					IS-Concentration: cross-dilution (copies present in library preparation)
Assay Name	180.07	925.853	7082.85	78866.3	1000000	180.07	925.853	7082.85	78866.3	1000000
ERCC-00002	16676	13366	6699	742	8107	0	2	1	0	140
ERCC-00003	14031	11151	3086	509	1279	5	28	65	132	4756
ERCC-00025	33306	37976	14729	564	1103	62	346	934	419	9940
ERCC-00033	4135	1134	312	2	2	1267	1887	895	197	1482
ERCC-00034	19520	13421	2516	79	92	179	744	1067	395	4325
ERCC-00039	2768	1961	222	29	49	34	87	201	147	4335
ERCC-00041	33	10	2	0	3	2	12	6	38	1528
ERCC-00042	5019	3309	883	86	579	3	15	20	26	2818
ERCC-00059	35096	29837	12586	467	1345	69	271	972	410	14045
ERCC-00069	15160	18331	3127	47	51	784	3474	4075	668	11637
ERCC-00073	27589	22104	1791	12	33	3497	8430	10054	830	14179
ERCC-00076	10788	11572	2323	254	1043	11	28	45	53	3496
ERCC-00079	23577	26111	5312	498	2070	13	81	152	132	5952
ERCC-00084	5532	6368	966	128	463	15	83	114	93	5279
ERCC-00095	19810	18601	6051	131	328	56	470	1036	418	10130
ERCC-00096	20778	20514	6760	914	6465	4	2	1	1	102
ERCC-00098	4606	1521	86	1	3	11900	6301	6043	398	7590
ERCC-00108	10399	15092	4876	251	1002	5	24	50	26	997
ERCC-00112	1000	630	118	43	266	4	3	11	18	2241
ERCC-00113	8915	10203	3662	292	4442	2	1	6	5	594
ERCC-00116	9517	15332	3897	98	338	23	196	335	66	3017
ERCC-00123	9032	3574	143	3	3	12915	25541	13748	1112	17096
ERCC-00126	32677	34502	6239	89	225	599	3369	3935	841	15725
ERCC-00130	18814	7513	5667	516	6110	7	5	2	4	694
ERCC-00138	450	428	58	0	0	271	8366	3695	1371	3478
ERCC-00164	6124	4545	150	4	7	438	8404	4380	452	8250
ERCC-00170	3094	1960	346	2	1	847	4594	4051	452	7571
ERCC-00171	18271	20045	8500	770	9416	1	1	7	17	1051

## Sheet: Expectations
	Expected from Ambion Product Literature				Log Expected				Expected Fold Change (Log10)
Assay Name	SEQC A	SEQC B	SEQC C	SEQC D	SEQC A	SEQC B	SEQC C	SEQC D	A vs B	A vs C	A vs D	B vs C	B vs D	C vs D
ERCC-00002	4.0719e+06	8.14379e+06	5.08987e+06	5.85335e+06	6.6098	6.91083	6.70671	6.7674	-0.30103	-0.0643129	-0.236717	0.236717	0.0643129	-0.150515
ERCC-00003	254493	508987	318117	365834	5.40568	5.70671	5.50259	5.56328	-0.30103	-0.0752575	-0.225772	0.225772	0.0752575	-0.150515
ERCC-00025	15905.8	15905.8	15905.8	15905.8	4.20156	4.20156	4.20156	4.20156	0	0	0	0	0	0
ERCC-00033	497.058	124.264	403.859	333.961	2.69641	2.09435	2.60623	2.5237	0.60206	0.150515	0.451545	-0.451545	-0.150515	0.30103
ERCC-00034	1988.23	1988.23	1988.23	1988.23	3.29847	3.29847	3.29847	3.29847	0	0	0	0	0	0
ERCC-00039	994.115	1491.17	1118.38	1211.58	2.99744	3.17353	3.04859	3.08335	-0.173925	-0.0434813	-0.130444	0.130444	0.0434813	-0.0869626
ERCC-00041	62.1322	124.264	77.6652	89.315	1.79332	2.09435	1.89023	1.95092	-0.30103	-0.0752575	-0.225772	0.225772	0.0752575	-0.150515
ERCC-00042	127247	127247	127247	127247	5.10465	5.10465	5.10465	5.10465	0	0	0	0	0	0
ERCC-00059	3976.46	7952.92	4970.58	5716.16	3.5995	3.90053	3.69641	3.7571	-0.30103	-0.0752575	-0.225772	0.225772	0.0752575	-0.150515
ERCC-00069	497.058	994.115	621.322	714.52	2.69641	2.99744	2.79332	2.85401	-0.30103	-0.0752575	-0.225772	0.225772	0.0752575	-0.150515
ERCC-00073	248.529	248.529	248.529	248.529	2.39538	2.39538	2.39538	2.39538	0	0	0	0	0	0
ERCC-00076	63623.4	95435	71576.3	77541	4.80362	4.97971	4.85477	4.88953	-0.173925	-0.0434813	-0.130444	0.130444	0.0434813	-0.0869626
ERCC-00079	15905.8	31811.7	19882.3	22864.6	4.20156	4.50259	4.29847	4.35916	-0.30103	-0.0752575	-0.225772	0.225772	0.0752575	-0.150515
ERCC-00084	7952.92	11929.4	8947.04	9692.62	3.90053	4.07662	3.95168	3.98644	-0.173925	-0.0434813	-0.130444	0.130444	0.0434813	-0.0869626
ERCC-00095	31811.7	7952.92	25847	21373.5	4.50259	3.90053	4.41241	4.32988	0.60206	0.150515	0.451545	-0.451545	-0.150515	0.30103
ERCC-00096	4.0719e+06	4.0719e+06	4.0719e+06	4.0719e+06	6.6098	6.6098	6.6098	6.6098	0	0	0	0	0	0
ERCC-00098	15.533	23.2996	17.4747	18.9309	1.19126	1.36735	1.24241	1.27717	-0.173925	-0.0434813	-0.130444	0.130444	0.0434813	-0.0869626
ERCC-00108	254493	63623.4	206776	170988	5.40568	4.80362	5.3155	5.23297	0.60206	0.150515	0.451545	-0.451545	-0.150515	0.30103
ERCC-00112	31811.7	63623.4	39764.6	45729.3	4.50259	4.80362	4.5995	4.66019	-0.30103	-0.0752575	-0.225772	0.225772	0.0752575	-0.150515
ERCC-00113	1.01797e+06	1.52696e+06	1.14522e+06	1.24066e+06	6.00774	6.18383	6.05889	6.09365	-0.173925	-0.0434813	-0.130444	0.130444	0.0434813	-0.0869626
ERCC-00116	127247	31811.7	103388	85493.9	5.10465	4.50259	5.01447	4.93194	0.60206	0.150515	0.451545	-0.451545	-0.150515	0.30103
ERCC-00123	62.1322	15.533	50.4824	41.7451	1.79332	1.19126	1.70314	1.62061	0.60206	0.150515	0.451545	-0.451545	-0.150515	0.30103
ERCC-00126	3976.46	3976.46	3976.46	3976.46	3.5995	3.5995	3.5995	3.5995	0	0	0	0	0	0
ERCC-00130	8.14379e+06	2.03595e+06	6.61683e+06	5.47161e+06	6.91083	6.30877	6.82065	6.73812	0.60206	0.150515	0.451545	-0.451545	-0.150515	0.30103
ERCC-00138	31.0661	31.0661	31.0661	31.0661	1.49229	1.49229	1.49229	1.49229	0	0	0	0	0	0
ERCC-00164	124.264	186.397	139.797	151.447	2.09435	2.27044	2.1455	2.18026	-0.173925	-0.0434813	-0.130444	0.130444	0.0434813	-0.0869626
ERCC-00170	3976.46	994.115	3230.87	2671.68	3.5995	2.99744	3.50932	3.42679	0.60206	0.150515	0.451545	-0.451545	-0.150515	0.30103
ERCC-00171	1.01797e+06	1.01797e+06	1.01797e+06	1.01797e+06	6.00774	6.00774	6.00774	6.00774	0	0	0	0	0	0
