# Supplementary material for: Targeted RNA-Sequencing with Competitive Multiplex-PCR Amplicon Libraries
Source: PLoS One. 2013 Nov 13;8(11):e79120. doi: 10.1371/journal.pone.0079120 (PMC3827295; doi:10.1371/journal.pone.0079120)
Supplement: Dataset S3 — FASTA database index input. (XLS) [file pone.0079120.s008.xls]

## Sheet: barcode.fa
>ATGC
TTTTCATGCGATCAGGCGTCTGTCGTGCTC
>CAGT
TTTTCCAGTGATCAGGCGTCTGTCGTGCTC
>GACA
TTTTCGACAGATCAGGCGTCTGTCGTGCTC
>TGTG
TTTTCTGTGGATCAGGCGTCTGTCGTGCTC
>ACAC
TTTTCACACGATCAGGCGTCTGTCGTGCTC
>TACG
TTTTCTACGGATCAGGCGTCTGTCGTGCTC
>GCTA
TTTTCGCTAGATCAGGCGTCTGTCGTGCTC
>CATA
TTTTCCATAGATCAGGCGTCTGTCGTGCTC
>TAGA
TTTTCTAGAGATCAGGCGTCTGTCGTGCTC
>GACT
TTTTCGACTGATCAGGCGTCTGTCGTGCTC
>CTGA
TTTTCCTGAGATCAGGCGTCTGTCGTGCTC
>TGCT
TTTTCTGCTGATCAGGCGTCTGTCGTGCTC

## Sheet: amplicon subject.fa
>ERCC-00002-NATIVE
GACATAACGATAGCGACTCTGTCT
>ERCC-00002-STANDARD
GACGTAAAGACAGAGACCCTTTCT
>ERCC-00003-NATIVE
TATTTCTCAATTCCTGCTTCTGCT
>ERCC-00003-STANDARD
TATCTCTAAACTCATGCCTCCGCT
>ERCC-00025-NATIVE
ACCGGCGACTTTACGACGAAGTTA
>ERCC-00025-STANDARD
ACCTGCGGCTCTAAGACTAATTTA
>ERCC-00033-NATIVE
TATAGTTAGCAGAGATGCCTCAAA
>ERCC-00033-STANDARD
TATGGTTGGCGGATATGACTAAAA
>ERCC-00034-NATIVE
CTACGGAGAACATTAGATATCGAC
>ERCC-00034-STANDARD
CTAAGGATAAAATCAGACATAGAC
>ERCC-00039-NATIVE
CGTGCGCATTTTCGTGAATCATGT
>ERCC-00039-STANDARD
CGTTCGCGTTCTCTTGAGTCGTGT
>ERCC-00041-NATIVE
AGATTTGTCTGCCAGTTTCCAAAA
>ERCC-00041-STANDARD
AGACTTGCCTTCCGGTTCCCGAAA
>ERCC-00042-NATIVE
TATTTTAATCTCTATTGCAGAACC
>ERCC-00042-STANDARD
TATCTTAGTCCCTGTTGAAGGACC
>ERCC-00059-NATIVE
AAGCACTGACACGCGATGACGTTC
>ERCC-00059-STANDARD
AAGAACTTACGCGAGATTACTTTC
>ERCC-00069-NATIVE
GAAAACATAATTCGCAAAGGGCCC
>ERCC-00069-STANDARD
GAAGACACAACTCTCAAGGGTCCC
>ERCC-00073-NATIVE
GGACTTATGCGTCGCCTTCCGAGT
>ERCC-00073-STANDARD
GGAATTACGCTTCTCCTCCCTAGT
>ERCC-00076-NATIVE
GGTTTAGCGCAGAATAGTATTAGT
>ERCC-00076-STANDARD
GGTCTAGAGCGGAGTAGCATCAGT
>ERCC-00079-NATIVE
TGATAAGCGTGTTCTAGATTGGAA
>ERCC-00079-STANDARD
TGACAAGAGTTTTATAGGTTTGAA
>ERCC-00084-NATIVE
GGCGACACAAAATGCTTCTAACTC
>ERCC-00084-STANDARD
GGCTACAAAAGATTCTTATAGCTC
>ERCC-00095-NATIVE
TCAATAAAACCTCTGGCTTAACCG
>ERCC-00095-STANDARD
TCAGTAAGACATCCGGCCTAGCCG
>ERCC-00096-NATIVE
ATCGGCTCCTAATAGGAGGTGAAT
>ERCC-00096-STANDARD
ATCTGCTACTGATGGGATGTTAAT
>ERCC-00098-NATIVE
CTTATCCGCACAGTAAAACCTCCC
>ERCC-00098-STANDARD
CTTGTCCTCAAAGCAAAGCCCCCC
>ERCC-00108-NATIVE
GTATCTGTGTACCTGTCCGATGCT
>ERCC-00108-STANDARD
GTACCTGCGTGCCCGTCAGACGCT
>ERCC-00112-NATIVE
TTAAGATTCTCCGCTTCAATCATG
>ERCC-00112-STANDARD
TTAGGATCCTACGATTCGATAATG
>ERCC-00113-NATIVE
TAATAGGGCTGCGTGCGTCCTAAA
>ERCC-00113-STANDARD
TAACAGGTCTTCGCGCGCCCCAAA
>ERCC-00116-NATIVE
CTCGGATTATGGCACATGCACTCG
>ERCC-00116-STANDARD
CTCTGATCATTGCGCATTCAATCG
>ERCC-00123-NATIVE
TACTGGCTTTCCTTCTAACCCCAT
>ERCC-00123-STANDARD
TACCGGCCTTACTCCTAGCCACAT
>ERCC-00126-NATIVE
AGTAAACTTACTGTTCTCCAGTTC
>ERCC-00126-STANDARD
AGTGAACCTAATGCTCTACATTTC
>ERCC-00130-NATIVE
GACAGCTATGAAGAAGACCTCCTG
>ERCC-00130-STANDARD
GACGGCTGTGGAGGAGAACTACTG
>ERCC-00138-NATIVE
AATTAAGTATAAAGCAACTCCACC
>ERCC-00138-STANDARD
AATCAAGCATGAATCAAATCAACC
>ERCC-00164-NATIVE
TCTATGATTCTATCAAATCTTCCA
>ERCC-00164-STANDARD
TCTGTGACTCCATAAAACCTCCCA
>ERCC-00170-NATIVE
TGTATTAAAAAGCGGAGTTAGCAA
>ERCC-00170-STANDARD
TGTGTTAGAAGGCTGAGCTATCAA
>ERCC-00171-NATIVE
GTCACTGAAGGCTATTAAAGAGTT
>ERCC-00171-STANDARD
GTCGCTGGAGTCTGTTAGAGGGTT
>ABCB11-NM_003742.2-NATIVE
AGCTGCAGATACCATCATTGGTTTTGA
>ABCB11-NM_003742.2-STANDARD
AGCCGCATATAACATAATTTGTTCTGA
>ABCB6-NM_005689.1-NATIVE
AGGCACAGCCCTGGTCTCCTGCTCCTC
>ABCB6-NM_005689.1-STANDARD
AGGAACATCCCCGGTCCCCTTCTCATC
>ABCC11-NM_032583.3-NATIVE
CTTGTCCAGAGCCTGACAAGTATAACC
>ABCC11-NM_032583.3-STANDARD
CTTTTCCGGAGACTGGCAATTATGACC
>ABCC4-NM_005845.2-NATIVE
CTCTTCACAAACTTTGCACAACAAAAT
>ABCC4-NM_005845.2-STANDARD
CTCCTCAAAAAATTTTCACGACAGAAT
>ABCD2-NM_005164.2-NATIVE
TCATTTACCCTGATTCAGTGGATGATA
>ABCD2-NM_005164.2-STANDARD
TCACTTAACCTTATTAAGTTGATTATA
>ABCG5-NM_022436.2-NATIVE
AAAGCAAGGAACGGGAAATAGAAACCT
>ABCG5-NM_022436.2-STANDARD
AAATCAATGAAAGGGGAATGGAAGCCT
>ACTB870-NM_001101.870-NATIVE
GGTTCCGCTGCCCTGAGGCACTCTTAC
>ACTB870-NM_001101.870-STANDARD
GGTCCCGATGCACTGGGGCGCTCCTAC
>ADM-NM_001124.1-NATIVE
CTATTTTAAGACGTGAATGTCTCAGCG
>ADM-NM_001124.1-STANDARD
CTACTTTGAGAAGTGGATGCCTCGGCG
>ADORA2B-NM_000676.2-NATIVE
CCATTCTTCTGTCACATGCCAATTCAG
>ADORA2B-NM_000676.2-STANDARD
CCACTCTCCTGCCACGTGCAAATCCAG
>AES-NM_001130.5-NATIVE
GGTTTTTATTTTATTATTATTTTTTTC
>AES-NM_001130.5-STANDARD
GGTCTTTGTTTCATTGTTACTTTCTTC
>ANXA13-NM_004306.2-NATIVE
TAAGTTAAGGGCAGTAACGTTAAGATG
>ANXA13-NM_004306.2-STANDARD
TAATTTAGGGGAAGTGACGCTAATATG
>ANXA5-NM_001154.2-NATIVE
CATTTTCCATTTATATATATTTTTTAA
>ANXA5-NM_001154.2-STANDARD
CATCTTCAATTCATACATACTTTCTAA
>AOX1-NM_001159.3-NATIVE
CCAGGTGGGAAAGTGGAGTTCAAGAGG
>AOX1-NM_001159.3-STANDARD
CCATGTGTGAAGGTGTAGTCCAATAGG
>APC-NM_000038.3-NATIVE
ATCTCAGCAGTGAAGTATAATCAGCAC
>APC-NM_000038.3-STANDARD
ATCCCAGAAGTTAAGCATAGTCATCAC
>ATP1A2-NM_000702.2-NATIVE
AATAAAAATGGCATTTTTTTAGTAAAT
>ATP1A2-NM_000702.2-STANDARD
AATGAAAGTGGAATTCTTTCAGTGAAT
>ATP6AP1-NM_001183.3-NATIVE
TGCTTCCCAGGTCACAGGGCCCAGCAT
>ATP6AP1-NM_001183.3-STANDARD
TGCCTCCAAGGCCACGGGGACCATCAT
>BACH2-NM_021813.1-NATIVE
GATCCCTCTGTCAACCCCACGCCTTTT
>BACH2-NM_021813.1-STANDARD
GATACCTATGTAAACACCAAGCCCTTT
>BAG1-NM_004323.3-NATIVE
ATCTCATCTCAACCCCCTCATTTGTTG
>BAG1-NM_004323.3-STANDARD
ATCCCATATCAGCCCACTCGTTTTTTG
>BCL2A1-NM_004049.2-NATIVE
CAGTGCGTCCTACAGATACCACAACCT
>BCL2A1-NM_004049.2-STANDARD
CAGCGCGCCCTGCAGGTACAACAGCCT
>BIRC2-NM_001166.3-NATIVE
CATATAATTTTTTACCTTGTGGCATAA
>BIRC2-NM_001166.3-STANDARD
CATGTAACTTTCTACATTGCGGCGTAA
>CD180-NM_005582.1-NATIVE
TTTTCTGAGCTTCTTACTCCTGTGAGT
>CD180-NM_005582.1-STANDARD
TTTCCTGGGCTCCTTGCTCATGTTAGT
>CD80-NM_005191.2-NATIVE
CATTATCATCTGAAAATCTGGAGTTGA
>CD80-NM_005191.2-STANDARD
CATCATCGTCTTAAAGTCTTGAGCTGA
>CDH1-NM_004360.2-NATIVE
TGCCTGCTTTTGATGATGTCTACAGAA
>CDH1-NM_004360.2-STANDARD
TGCATGCCTTTTATGGTGTATACGGAA
>CDK8-NM_001260.1-NATIVE
GTAGTGGCTTCCAAGTTGTACCTATTT
>CDK8-NM_001260.1-STANDARD
GTATTGGATTCAAAGCTGTGCCTGTTT
>CDKN1A-NM_000389.2-NATIVE
AAGCAGCGACCGCCCCCTCCTCTAGCT
>CDKN1A-NM_000389.2-STANDARD
AAGAAGCTACAGCCACCTACTATAGCT
>CIRBP-NM_001280.1-NATIVE
TTGAAGATGTTTATTTATATTGTCCTT
>CIRBP-NM_001280.1-STANDARD
TTGGAGACGTTCATTCATACTGTACTT
>CTNNB1-NM_001904.2-NATIVE
TCTTTTCACTCTGGTGGATATGGCCAG
>CTNNB1-NM_001904.2-STANDARD
TCTCTTCGCTCCGGTTGATGTGGACAG
>CYP1A1-NM_000499.2-NATIVE
TTGCATAAGAGCTTAAGAACCATTGAT
>CYP1A1-NM_000499.2-STANDARD
TTGAATAGGAGATTAGGAAACATCGAT
>CYP2C9-NM_000771.2-NATIVE
ATCTGAATTTACTATTGAAAGCTTGGA
>CYP2C9-NM_000771.2-STANDARD
ATCCGAACTTAATATCGAAGGCTCGGA
>CYP2F1-NM_000774.3-NATIVE
GCCCCAGGAGTTCAACCCCGAGCATTT
>CYP2F1-NM_000774.3-STANDARD
GCCACAGTAGTCCAAACCCTAGCGTTT
>CYP3A4-NM_017460.3-NATIVE
TAGATTTGGCTCCTCTGCTTCTCACGG
>CYP3A4-NM_017460.3-STANDARD
TAGGTTTTGCTACTCCGCTCCTCGCGG
>CYP3A7-NM_000765.2-NATIVE
TGTATAGAGTGTTATACTTGGTAATAT
>CYP3A7-NM_000765.2-STANDARD
TGTGTAGGGTGCTATGCTTTGTAGTAT
>CYR61-NM_001554.3-NATIVE
CGGATGGACACTAATGCAGCCACGATT
>CYR61-NM_001554.3-STANDARD
CGGGTGGGCACCAATTCAGACACTATT
>DAD1-NM_001344.1-NATIVE
ACTGTCTCCTCGTGGGGACCTTCCCCT
>DAD1-NM_001344.1-STANDARD
ACTTTCTACTCTTGGTGACATTCACCT
>DAP-NM_004394.1-NATIVE
CACACTTGAAAGACGGTGTTTGGTTTC
>DAP-NM_004394.1-STANDARD
CACGCTTTAAATACGTTGTCTGGCTTC
>DEFB125-NM_153325.2-NATIVE
GGGATGGACATAATTGCTACTACCAAC
>DEFB125-NM_153325.2-STANDARD
GGGGTGGGCATGATTTCTAATACAAAC
>DEFB4-NM_004942.2-NATIVE
GAGGAGGCCAAGAAGCTGCTGTGGCTG
>DEFB4-NM_004942.2-STANDARD
GAGTAGGCAAAGGAGCTTCTGCGGCTT
>DLG7-NM_014750.3-NATIVE
GAACTGAATTCTTCAATTACATCACAG
>DLG7-NM_014750.3-STANDARD
GAAATGAGTTCCTCAGTTAAATCGCAG
>DPP4-NM_001935.3-NATIVE
TCAGGAGGATTCAGAACTATTCGGTCA
>DPP4-NM_001935.3-STANDARD
TCATGAGTATTAAGAGCTACTCGTTCA
>DPYD-NM_000110.2-NATIVE
TTTCTGCCAAGCCTGAACTACCCCTCT
>DPYD-NM_000110.2-STANDARD
TTTATGCAAAGACTGGACTGCCCATCT
>DRD5-NM_000798.3-NATIVE
ATGCCCAACGCCGTTACCCCCGGCAAC
>DRD5-NM_000798.3-STANDARD
ATGACCAGCGACGTCACCACCTGCAAC
>DUSP3-NM_004090.2-NATIVE
CTACTGTTTTAAAGGAAAAAAAAAAAA
>DUSP3-NM_004090.2-STANDARD
CTAATGTCTTAGAGGGAAAGAAAGAAA
>E2F2-NM_004091.2-NATIVE
TTCTAAAGCTTGGGGCTCCAGGAAATC
>E2F2-NM_004091.2-STANDARD
TTCCAAATCTTTGGGATCCGGGAGATC
>EDN1-NM_001955.2-NATIVE
AGCCTCCACGGAGAGCCCTGTGGCCGA
>EDN1-NM_001955.2-STANDARD
AGCATCCGCGGGGAGCACTGCGGCAGA
>EGF-NM_001963.2-NATIVE
TCTTATTTCCAAGTAAGAGTACTGGGA
>EGF-NM_001963.2-STANDARD
TCTCATTCCCAGGTAGGAGCACTTGGA
>EIF2AK3-NM_004836.3-NATIVE
ACAAATGTCTCAGTAATGATAAGTTTT
>EIF2AK3-NM_004836.3-STANDARD
ACAGATGCCTCGGTAGTGACAAGCTTT
>EIF4G2-NM_001418.1-NATIVE
TTAGAAAACTGAATAGCAACACTGAAT
>EIF4G2-NM_001418.1-STANDARD
TTATAAAGCTGGATATCAAAACTTAAT
>ELAVL1-NM_001419.2-NATIVE
CTCTTTGACCATGACCATGTGATGTTC
>ELAVL1-NM_001419.2-STANDARD
CTCCTTGGCCACGACAATGCGATTTTC
>ELAVL4-NM_021952.2-NATIVE
ATGCTAACCTCTATGTTAGCGGCCTTC
>ELAVL4-NM_021952.2-STANDARD
ATGATAAACTCCATGCTAGAGGCATTC
>ERBB4-NM_005235.1-NATIVE
AGACACCGGAATACTGTGGTGTAAGCT
>ERBB4-NM_005235.1-STANDARD
AGAAACCTGAACACTTTGGCGTAGGCT
>ERCC3-NM_000122.1-NATIVE
TCCGATGCCAAGGACAAGCCCATCGGC
>ERCC3-NM_000122.1-STANDARD
TCCTATGCAAAGTACAGGCCCGTCGTC
>FAM107A-NM_007177.1-NATIVE
GAAAGGGATTGTTCTGGTCTTACTCAT
>FAM107A-NM_007177.1-STANDARD
GAAGGGGGTTGCTCTTGTCCTACCCAT
>FAM77C-NM_024522.1-NATIVE
TTTGAAGCCTTTTGTTTTTATAAGATG
>FAM77C-NM_024522.1-STANDARD
TTTTAAGACTTCTGTCTTTGTAATATG
>FGF9-NM_002010.1-NATIVE
TTAAAAAAGTAACCACTATAAAGGTTT
>FGF9-NM_002010.1-STANDARD
TTAGAAAGGTAGCCAATATGAAGTTTT
>FOXA1-NM_004496.2-NATIVE
GGATTTCAAAACGTGGTCCAAGATTCA
>FOXA1-NM_004496.2-STANDARD
GGACTTCGAAAAGTGTTCCGAGACTCA
>FPGT-NM_003838.2-NATIVE
TCATTCATTAAATGTTCAAAATTGTAG
>FPGT-NM_003838.2-STANDARD
TCACTCACTAAGTGTCCAAGATTTTAG
>FURIN-NM_002569.2-NATIVE
CTGGGTTGGTGCACAGTGATTTTTTTC
>FURIN-NM_002569.2-STANDARD
CTGTGTTTGTGAACATTGACTTTCTTC
>G6PD-NM_000402.2-NATIVE
CACCCCCGCCACGGCCACCCTCCTTCC
>G6PD-NM_000402.2-STANDARD
CACACCAGCAACGTCCGCCATCCTTCC
>GAPDHS-NM_014364.3-NATIVE
CGCTACATGTTCAGCCGAGACAAGTGA
>GAPDHS-NM_014364.3-STANDARD
CGCCACACGTTAAGCAGAGGCAATTGA
>GGH-NM_003878.1-NATIVE
TTAGGAAGTCACAGATTCTTTTCTATA
>GGH-NM_003878.1-STANDARD
TTATGAATTCAAAGACTCTCTTCCATA
>GSTP1-NM_000852.2-NATIVE
GGCCTCCCCTGAGTACGTGAACCTCCC
>GSTP1-NM_000852.2-STANDARD
GGCATCCCATGATTACGCGAAACTCCA
>GSTT1-NM_000853.1-NATIVE
ACCCTTGCACCGTCCTCAGCAGTCCAC
>GSTT1-NM_000853.1-STANDARD
ACCATTGCGCCGCCCTCGGCATTCCAA
>ICAM3-NM_002162.2-NATIVE
AGTTGGCGGGGGCTTGGCTGTGCCCTC
>ICAM3-NM_002162.2-STANDARD
AGTCGGCTGGTGCTCGGCCGTTCCCTC
>IGF2-NM_000612.2-NATIVE
TCCGCAGCTGTGACCTGGCCCTCCTGG
>IGF2-NM_000612.2-STANDARD
TCCTCAGATGTTACATGGACCTACTGG
>IGF2R-NM_000876.1-NATIVE
TGGGAAAACCTGCTTCTGGCTGTGAGG
>IGF2R-NM_000876.1-STANDARD
TGGTAAAGCCTTCTTATGGATGTTAGG
>IGFBP1-NM_000596.2-NATIVE
GACTCTGCTGGTGCGTCTACCCTTGGA
>IGFBP1-NM_000596.2-STANDARD
GACCCTGATGGCGCGCCTAACCTCGGA
>IL13-NM_002188.2-NATIVE
TCCGAGGCAGGGTCAGGAGAGGGGCAG
>IL13-NM_002188.2-STANDARD
TCCTAGGAAGGTTCATGAGGGGGTCAG
>IL18R1-NM_003855.2-NATIVE
GGCTGTGCAGCCCATCCTGAGCTCCAG
>IL18R1-NM_003855.2-STANDARD
GGCCGTGCGGCCAATCCCGAGATCCAT
>IL1B-NM_000576.2-NATIVE
TGAATGTGGACTCAATCCCTAGGGCTG
>IL1B-NM_000576.2-STANDARD
TGAGTGTTGACCCAACCCCCAGGTCTG
>IL1F6-NM_014440.1-NATIVE
CATCTACCTGGGCCTGAATGGACTCAA
>IL1F6-NM_014440.1-STANDARD
CATATACATGGTCCTTAATTGACCCAA
>IL1F9-NM_019618.2-NATIVE
CTCAGAAGCAGGAGAGCTGGGTGGTAT
>IL1F9-NM_019618.2-STANDARD
CTCGGAATCAGTAGATCTGTGTGTTAT
>IL1R1-NM_000877.2-NATIVE
TGTTCTGGAGCTGCTGTTCCAACAGAC
>IL1R1-NM_000877.2-STANDARD
TGTCCTGTAGCCGCTTTTCAAACGGAC
>IL4R-NM_000418.2-NATIVE
AAGGGAATGACTTGGGCGGCCTTGGGA
>IL4R-NM_000418.2-STANDARD
AAGTGAATTACTCGGGAGGCCCTGGTA
>IL6-NM_000600.1-NATIVE
CAAATGTAGCATGGGCACCTCAGATTG
>IL6-NM_000600.1-STANDARD
CAAGTGTGGCACGGGAACCCCAGGTTG
>IRF6-NM_006147.2-NATIVE
AGAAAGGACAGATAGAGAAGCAGCCAC
>IRF6-NM_006147.2-STANDARD
AGAGAGGGCAGGTAGGGAATCAGACAC
>JAK2-NM_004972.2-NATIVE
ATTCAGTGGTCAAGAGGGAAACATAAA
>JAK2-NM_004972.2-STANDARD
ATTAAGTTGTCGAGATGGAGACACAAA
>JAK3-NM_000215.2-NATIVE
CTGCCAGGCAGACCGGCACTCGCTCAT
>JAK3-NM_000215.2-STANDARD
CTGACAGTCATACCTGCAATCTCTCAT
>JUNB-NM_002229.2-NATIVE
ACCCCCTCGCTTGGACGGCTGGGCACA
>JUNB-NM_002229.2-STANDARD
ACCACCTAGCTCGGGCGGATGGTCACA
>JUN-NM_002228.3-NATIVE
TAGATACTAGCTATCTAGGTGGAGTTG
>JUN-NM_002228.3-STANDARD
TAGGTACCAGCCATCCAGGCGGATTTG
>KCNS3-NM_002252.3-NATIVE
CATTCATTGCTGAATTCTGAAATGATA
>KCNS3-NM_002252.3-STANDARD
CATCCATCGCTTAATCCTGGAATTATA
>KIAA0101-NM_014736.4-NATIVE
TCTACAACAACAAGAAAAAAGATAAAA
>KIAA0101-NM_014736.4-STANDARD
TCTGCAAAAACGAGAGAAAGGATGAAA
>KIAA0152-NM_014730.2-NATIVE
AGGGCAGCCTCTTCAACCATTATTGGT
>KIAA0152-NM_014730.2-STANDARD
AGGTCAGACTCCTCAGCCACTATCGGT
>KIT-NM_000222.1-NATIVE
AAAATATTTTTTATATATACAGTAACT
>KIT-NM_000222.1-STANDARD
AAAGTATCTTTCATACATAAAGTGACT
>KRT24-NM_019016.1-NATIVE
TGGGAGGTGGTGTTGGCGATGGGGGGC
>KRT24-NM_019016.1-STANDARD
TGGTAGGTTGTGCTGGAGATGTGGGTC
>LTA-NM_000595.2-NATIVE
CCAAAGCTGTTGGTCTGTCCCACCAGC
>LTA-NM_000595.2-STANDARD
CCAGAGCCGTTTGTCCGTCACACAAGC
>LYPLA2-NM_007260.2-NATIVE
AGGACGAGGCTGGCATCAAGAAGGCAG
>LYPLA2-NM_007260.2-STANDARD
AGGGCGAGTCTGTCATCGAGAGGGCAT
>MAP2K6-NM_002758.2-NATIVE
AGACTTCTCTTATTCTTTACAAAATGA
>MAP2K6-NM_002758.2-STANDARD
AGAATTCCCTTGTTCCTTAAAAAGTGA
>MAP3K14-NM_003954.1-NATIVE
GGCCCCGGCCAGCTGAGGAGACAACAG
>MAP3K14-NM_003954.1-STANDARD
GGCACCGTCCATCTGGGGATACAGCAG
>MAP3K5-NM_005923.3-NATIVE
GAGTACGGCTCAGTTTCACCCGACACG
>MAP3K5-NM_005923.3-STANDARD
GAGCACGTCTCGGTTCCACACGAAACG
>MAP3K8-NM_005204.2-NATIVE
TCGACCTCGGCGCTCTGGCTGGCTACT
>MAP3K8-NM_005204.2-STANDARD
TCGGCCTAGGAGCTATGGATGTCTACT
>MDM2-NM_002392.2-NATIVE
GACATCTTATGGCCTGCTTTACATGTG
>MDM2-NM_002392.2-STANDARD
GACGTCTCATGTCCTTCTTCACACGTG
>MDM4-NM_002393.2-NATIVE
GGCTCACTGCAGCCTTGGTTTCCTGGG
>MDM4-NM_002393.2-STANDARD
GGCCCACTTCAGACTTGTTTTACTGGT
>MDS1-NM_004991.1-NATIVE
AGGACTAGGAATATGGACCAAAAGGAA
>MDS1-NM_004991.1-STANDARD
AGGGCTATGAACATGTACCGAAATGAA
>MGMT-NM_002412.2-NATIVE
TGTTATGGAAGCTGCTGAAGGTTGTGA
>MGMT-NM_002412.2-STANDARD
TGTCATGTAAGATGCCGAATGTTTTGA
>MMP1-NM_002421.2-NATIVE
CTTCTACCCGGAAGTTGAGCTCAATTT
>MMP1-NM_002421.2-STANDARD
CTTATACACGGGAGTCGAGATCAGTTT
>MMP21-NM_147191.1-NATIVE
CTCACACCTACAGGACGGGATCCATAA
>MMP21-NM_147191.1-STANDARD
CTCGCACATACGGGAAGGGGTCCGTAA
>MMP2-NM_004530.2-NATIVE
AGGTGCCCCCTGTGTCTTCCCCTTCAC
>MMP2-NM_004530.2-STANDARD
AGGCGCCCACTGCGTCTCCCCATTCAA
>MMP7-NM_002423.3-NATIVE
CTCCACTCCATTTAGCAATTATGTCAC
>MMP7-NM_002423.3-STANDARD
CTCAACTACATCTAGAAATCATGCCAC
>MMP9-NM_004994.2-NATIVE
CCCCACGGTGCGGGGTCCCAGACCTGG
>MMP9-NM_004994.2-STANDARD
CCCAACGTTGCTGGTTCCAAGAACTGG
>MYB-NM_005375.2-NATIVE
AGCGCCTCGCCAGCAAGGTGCATGATC
>MYB-NM_005375.2-STANDARD
AGCTCCCCGCAAGAAAGTTGAATGATC
>MYC-NM_002467.3-NATIVE
TCCTACCAGGCTGCGCGCAAAGACAGC
>MYC-NM_002467.3-STANDARD
TCCCACCATGCTTCGCTCAAATACATC
>NR2C2-NM_003298.3-NATIVE
AGAAGAGGTTCTGACAGGGTGACATTT
>NR2C2-NM_003298.3-STANDARD
AGAGGAGTTTCCGACGGGGCGACGTTT
>NUDT11-NM_018159.2-NATIVE
GAGAGAGGGCAAAATTGTTGTCATTTA
>NUDT11-NM_018159.2-STANDARD
GAGGGAGTGCAGAATCGTTTTCACTTA
>PCTK2-NM_002595.2-NATIVE
CTGCTAAATAACTACTGTCTGTTTATT
>PCTK2-NM_002595.2-STANDARD
CTGATAAGTAAATACCGTCCGTTCATT
>PDGFRA-NM_006206.3-NATIVE
TGTGAGAAAAACTAACTTGATAGGGTC
>PDGFRA-NM_006206.3-STANDARD
TGTTAGAGAAAATAAATTGGTAGTGTC
>PICALM-NM_007166.2-NATIVE
AAAATTAAAATTCCTAATTATGCATTA
>PICALM-NM_007166.2-STANDARD
AAAGTTAGAATCCCTGATTGTGCGTTA
>PLXNC1-NM_005761.1-NATIVE
ATTAACAAGGGTCCCGTGGATGTAATC
>PLXNC1-NM_005761.1-STANDARD
ATTGACAGGGGCCCCTTGGGTGTGATC
>POU1F1-NM_000306.1-NATIVE
AAGAACTGAATCTGGAGAAAGAAGTAG
>POU1F1-NM_000306.1-STANDARD
AAGGACTTAATATGGGGAAGGAATTAG
>POU6F2-NM_007252.2-NATIVE
AAATGACCGAAATTGCTGAGAAGCTGA
>POU6F2-NM_007252.2-STANDARD
AAACGACAGAAGTTGATGATAAGATGA
>PPIF-NM_005729.3-NATIVE
TGGAGGTGGGGCCTGCTACGAGGTGTT
>PPIF-NM_005729.3-STANDARD
TGGGGGTTGGGACTGCCACGGGGTTTT
>PPP1CC-NM_002710.1-NATIVE
TCCATTCAGAAAGCTTCAAATTATAGA
>PPP1CC-NM_002710.1-STANDARD
TCCGTTCGGAAGGCTCCAAGTTACAGA
>PPP6C-NM_002721.3-NATIVE
GAAGGCTATAAATTTATGTTTGATGAG
>PPP6C-NM_002721.3-STANDARD
GAATGCTGTAAGTTTGTGTCTGACGAG
>RAB11A-NM_004663.3-NATIVE
CACTAATATTTAGTTTTGCTTTCTCGT
>RAB11A-NM_004663.3-STANDARD
CACCAATGTTTGGTTCTGCCTTCCCGT
>RAB30-NM_014488.3-NATIVE
GATCCCTCCTGCACATCAGTGGGTGCA
>RAB30-NM_014488.3-STANDARD
GATACCTACTGAACACCAGCGGGCGCA
>RAB32-NM_006834.2-NATIVE
AGAAGATTCTTGTAAACCACCAAAGCT
>RAB32-NM_006834.2-STANDARD
AGAGGATCCTTTTAAGCCAACAAGGCT
>RAB38-NM_022337.1-NATIVE
ATTAAGTAGATGTGATATTTTCTTCCA
>RAB38-NM_022337.1-STANDARD
ATTGAGTGGATTTGACATTCTCTCCCA
>RAD21-NM_006265.1-NATIVE
ATTATAGCTAGTGTTTGATTCACTAGT
>RAD21-NM_006265.1-STANDARD
ATTGTAGATAGCGTTCGATCCACCAGT
>RAD51-NM_002875.2-NATIVE
CTAAGACTAACTCAAGATAATCCTAGA
>RAD51-NM_002875.2-STANDARD
CTAGGACCAACCCAATATAGTCCCAGA
>RAD52-NM_002879.2-NATIVE
GTTTTTTTTTCTCTTAGGGTCGCTGCA
>RAD52-NM_002879.2-STANDARD
GTTCTTTCTTCCCTTGGGGCCGCCGCA
>REV1L-NM_016316.2-NATIVE
TAAGAAAATCTTTACTACTTCTTCCAT
>REV1L-NM_016316.2-STANDARD
TAATAAAGTCTCTACCACTCCTTACAT
>RNF10-NM_014868.3-NATIVE
CAATATGCCTCTATCCACCTACTGCAG
>RNF10-NM_014868.3-STANDARD
CAACATGACTCCATCAACCCACTTCAG
>RPL3L-NM_005061.2-NATIVE
TCGCCAAGCCGTGGAGAATATTGAGCT
>RPL3L-NM_005061.2-STANDARD
TCGACAATCCGCGGATAATGTTGGGCT
>S100A12-NM_005621.1-NATIVE
TCTCTGAAGGCTTTTTACCCAGCAATG
>S100A12-NM_005621.1-STANDARD
TCTATGAGGGCCTTTCACCAAGCGATG
>S100A8-NM_002964.3-NATIVE
TTCAAAGAGTTGGATATCAACACTGAT
>S100A8-NM_002964.3-STANDARD
TTCGAAGGGTTTGATGTCAGCACCGAT
>SCGB2A2-NM_002411.1-NATIVE
AAGTGTCTAAGACTGAATACAAAGAAC
>SCGB2A2-NM_002411.1-STANDARD
AAGCGTCCAAGGCTGGATAAAAATAAC
>SELE-NM_000450.1-NATIVE
ATTTTTAACGAATGAAGATGTCTAATA
>SELE-NM_000450.1-STANDARD
ATTCTTAGCGAGTGAGGATTTCTGATA
>SERPINB7-NM_003784.1-NATIVE
AAAGATATCTTTGATGAATCCAAAGCA
>SERPINB7-NM_003784.1-STANDARD
AAATATACCTTCGATTAATACAAGGCA
>SOX15-NM_006942.1-NATIVE
GTTGGAAGCAAAGGCTCCGGTTTAAGC
>SOX15-NM_006942.1-STANDARD
GTTTGAATCAAGGGCCCCGTTTTGAGC
>STAT1-NM_007315.2-NATIVE
AACGGTAAATTTCTGTGGGAGAATTCT
>STAT1-NM_007315.2-STANDARD
AACTGTAGATTCCTGCGGGGGAACTCT
>STAT4-NM_003151.2-NATIVE
ATGCCAACCCACCCTCAGAGGCCGTTG
>STAT4-NM_003151.2-STANDARD
ATGACAAACCAACCTAAGATGCCTTTG
>STMN2-NM_007029.2-NATIVE
CTGGCACGCCCCACCAATAGTAAATCC
>STMN2-NM_007029.2-STANDARD
CTGTCACTCCCAACCGATATTAAGTCC
>STMN4-NM_030795.2-NATIVE
TTCATCAAGATGGCTAAGGAAAAACTG
>STMN4-NM_030795.2-STANDARD
TTCGTCAGGATTGCTGAGGGAAAGCTG
>TFE3-NM_006521.3-NATIVE
GCTATCCTGGGACCTCCCCAGCCCAGG
>TFE3-NM_006521.3-STANDARD
GCTGTCCCGGGGCCTACCCGGCCAAGG
>TFRC-NM_003234.1-NATIVE
CATTTAGTTCTTTGTTATTTTTGTTTC
>TFRC-NM_003234.1-STANDARD
CATCTAGCTCTCTGTCATTCTTGCTTC
>TGFBR2-NM_003242.4-NATIVE
TTCTCTTCTGGCCATGGAACTAAGTAC
>TGFBR2-NM_003242.4-STANDARD
TTCCCTTATGGACATTGAAATAATTAC
>TGOLN2-NM_006464.2-NATIVE
ATTGCTTGTGTTGAAAGAATACAACAG
>TGOLN2-NM_006464.2-STANDARD
ATTTCTTTTGTCGAAGGAACACAGCAG
>TNFAIP1-NM_021137.3-NATIVE
TACTAGTTCTTCCAGCCCTCATTGAGG
>TNFAIP1-NM_021137.3-STANDARD
TACCAGTCCTTACAGACCTAATTTAGG
>TNFAIP3-NM_006290.2-NATIVE
CCTGAAAATATTTGTGATCCATAACTC
>TNFAIP3-NM_006290.2-STANDARD
CCTTAAAGTATCTGTTATCAATAGCTC
>TP53-NM_000546.2-NATIVE
ATGGGGTCTCACAGTGTTGCCCAGGCT
>TP53-NM_000546.2-STANDARD
ATGTGGTCCCACGGTGCTGCCAAGGAT
>TP73-NM_005427.1-NATIVE
ACCATCACCATCCCCAACCGCGGCGGC
>TP73-NM_005427.1-STANDARD
ACCGTCAACATACCCGACCTCGGAGGC
>TRAF1-NM_005658.3-NATIVE
GCAGTGGAGACTGACTTCTTCCTGCTG
>TRAF1-NM_005658.3-STANDARD
GCATTGGGGACCGACCTCTCCCTTCTG
>TRAF4-NM_004295.2-NATIVE
TGCTTCAGCCCTGGCCCCTGTGGGGAA
>TRAF4-NM_004295.2-STANDARD
TGCCTCATCCCCGGCACCTTTGGTGAA
>WNT1-NM_005430.2-NATIVE
GGCATCAGGGCCTTTCTCCTCCCCACC
>WNT1-NM_005430.2-STANDARD
GGCGTCAGTGCCCTTCTACTCACCACA
>ZNF101-NM_033204.2-NATIVE
AATGGAGAGAGACGCCCCGTAAACAGA
>ZNF101-NM_033204.2-STANDARD
AATTGAGGGAGGCGCACCGCAAAAAGA
>ZNF140-NM_003440.2-NATIVE
TGTAAATTCCTACCAGGAAAGAATACA
>ZNF140-NM_003440.2-STANDARD
TGTGAATCCCTGCCATGAAGGAACACA
>ZNF192-NM_006298.2-NATIVE
CTATAGATTCTATCTTTATGTTCATCT
>ZNF192-NM_006298.2-STANDARD
CTACAGACTCTGTCTCTATTTTCGTCT
>ZNF225-NM_013362.1-NATIVE
TTAAAGACCAACAAAGAGACCAAAGTG
>ZNF225-NM_013362.1-STANDARD
TTAGAGAACAAAAAATAGAACAAGGTG
>ZNF350-NM_021632.3-NATIVE
AAATGAAGTACTGTGAATTTTTAAAAC
>ZNF350-NM_021632.3-STANDARD
AAACGAATTACCGTGGATTCTTAGAAC
>ZNF434-NM_017810.2-NATIVE
CAGACAGGGATGAAAAGGACTTCAGGA
>ZNF434-NM_017810.2-STANDARD
CAGGCAGTGATTAAAGGGAATTCGGGA
>ZNF557-NM_024341.1-NATIVE
CTTCAGGAGGAGGTCGAATCTGACACA
>ZNF557-NM_024341.1-STANDARD
CTTAAGGGGGATGTCTAATATGAAACA
