# Supplementary material for: Targeted RNA-Sequencing with Competitive Multiplex-PCR Amplicon Libraries
Source: PLoS One. 2013 Nov 13;8(11):e79120. doi: 10.1371/journal.pone.0079120 (PMC3827295; doi:10.1371/journal.pone.0079120)
Supplement: Dataset S4 — Endogenous targets sequencing counts. (XLS) [file pone.0079120.s009.xls]

## Sheet: gDNA Control
		IS-Concentration reported represents a corrected measure of NCi as outlined in Statistical methods to control for systematic error in pipetting.																								The number of times a native or internal standard template is sequenced and correctly binned according to criteria outlined in methods section for each cross dilution point of internal standard mixture is shown here. The number of internal standard copies loaded in the library preparation is the header for each column. The specific assay is each row. The ratio of the native to internal standard (…
	NT Count												IS Count
	Controls		IS-Concentration: cross-dilution (copies present in library preparation)										Controls		IS-Concentration: cross-dilution (copies present in library preparation)
Assay Name	NT only	IS only	20000000	2.07081e+06	371495	26459.9	22443.5	6679.24	1950.04	654.153	760.9	471.194	NT only	IS only	20000000	2.07081e+06	371495	26459.9	22443.5	6679.24	1950.04	654.153	760.9	471.194
ABCB11-NM_003742.2	2886	0	27	135	651	5129	6024	6559	7699	7781	4113	505	0	1446	4315	2430	1981	945	565	252	59	14	5	0
ABCB6-NM_005689.1	1715	2	81	390	1140	4854	6052	7899	6959	6624	3150	835	0	3478	6977	4627	3041	495	605	194	50	21	5	0
ABCC11-NM_032583.3	1525	0	57	371	1533	5901	7489	6895	7136	6988	2880	451	1	2519	5033	4134	2586	684	473	212	67	24	6	0
ABCC4-NM_005845.2	14	0	1	2	7	4	3	0	2	2	4	0	0	178	164	16	4	0	0	0	0	0	0	0
ABCD2-NM_005164.2	1058	1	6	23	188	828	496	733	474	721	243	17	0	124	316	121	117	26	13	7	2	0	0	0
ABCG5-NM_022436.2	415	0	4	29	128	532	191	229	136	233	84	3	0	333	700	398	197	73	10	6	0	0	0	0
ACTB870-NM_001101.870	30	2	2	8	83	92	144	104	176	180	90	9	0	2217	4229	3388	1609	300	448	142	37	9	2	0
ADM-NM_001124.1	1423	2	4	54	248	1675	1145	1755	2649	1839	499	129	0	1094	2673	1642	1015	393	181	59	26	8	0	0
ADORA2B-NM_000676.2	1434	0	20	148	557	2948	2536	1234	2438	3535	1052	197	0	1762	4509	3371	1977	594	449	76	24	27	4	0
AES-NM_001130.5	0	0	0	0	22	1	0	0	0	1	1	0	0	285	364	114	150	2	0	0	1	0	0	0
ANXA13-NM_004306.2	1243	0	16	41	144	1388	344	3127	3389	525	258	91	0	209	606	279	169	75	32	45	5	1	1	0
ANXA5-NM_001154.2	60	0	0	1	2	23	3	3	5	22	1	1	0	162	514	231	225	167	83	28	2	5	0	0
AOX1-NM_001159.3	2077	0	43	308	952	4051	4409	4837	4737	4390	2493	268	0	1497	3610	2403	1413	422	283	121	33	10	5	0
APC-NM_000038.3	1173	0	6	17	135	840	458	740	504	769	207	30	0	709	1945	1030	537	237	66	22	5	1	1	0
ATP1A2-NM_000702.2	4	0	2	2	13	0	3	0	1	0	0	0	3	176	147	25	23	3	2	2	3	3	1	0
ATP6AP1-NM_001183.3	2225	1	43	261	839	5421	8012	8199	8673	8148	3952	429	1	2270	6223	5036	2991	1408	1736	579	188	39	20	0
BACH2-NM_021813.1	1894	1	16	56	358	2156	1830	2637	2896	2491	766	128	2	593	1621	995	836	364	137	57	18	8	2	0
BAG1-NM_004323.3	2354	1	65	406	1765	5250	5669	6514	6213	5792	2630	473	1	1954	4640	2918	1305	221	216	74	24	13	6	0
BCL2A1-NM_004049.2	1569	6	62	617	1382	4675	6362	5804	5439	5494	2865	440	0	2253	4490	3716	1525	426	374	104	22	19	10	0
BIRC2-NM_001166.3	500	0	0	1	39	236	143	114	187	254	70	10	0	806	2092	1217	804	540	251	96	13	3	1	0
CD180-NM_005582.1	1107	0	3	50	144	1327	1681	1864	2640	2244	663	100	1	1038	2694	2885	1612	978	1219	312	121	34	10	0
CD80-NM_005191.2	458	0	4	20	113	256	152	117	95	206	103	5	0	833	2176	1548	1143	321	137	44	10	7	3	0
CDH1-NM_004360.2	1524	0	13	178	712	3802	4390	2427	4346	5126	2616	350	1	1573	3657	3091	1789	652	714	152	55	25	12	0
CDK8-NM_001260.1	1014	0	3	50	294	1472	1379	894	1436	1444	576	45	0	860	2172	1432	970	262	159	65	16	6	6	0
CDKN1A-NM_000389.2	1353	0	24	235	771	4222	5939	2933	3907	6917	3350	488	1	2421	5261	4777	2762	1086	1345	267	79	29	2	1
CIRBP-NM_001280.1	1159	0	1	29	172	646	390	444	414	612	243	15	0	715	2302	1731	1227	559	417	116	26	11	2	0
CTNNB1-NM_001904.2	5	0	0	1	4	3	5	3	5	11	1	2	0	4084	8549	7792	5597	6593	8529	5151	937	332	132	1
CYP1A1-NM_000499.2	36	1	1	3	19	12	3	8	7	4	2	0	0	240	436	128	66	11	0	1	1	0	0	0
CYP2C9-NM_000771.2	1221	0	0	2	8	116	68	176	605	715	227	73	12	1213	3082	2590	2695	3555	3807	2927	1324	380	106	5
CYP2F1-NM_000774.3	1425	0	60	427	932	2632	2494	2953	2662	2649	1320	221	0	801	1575	790	302	68	71	30	5	0	0	0
CYP3A4-NM_017460.3	1940	4	29	238	1117	4963	4440	5727	6655	6412	2425	446	0	2193	5154	3181	2640	764	655	390	81	26	4	0
CYP3A7-NM_000765.2	1340	0	9	94	285	1658	1179	1866	2424	1860	915	142	0	1470	3257	2928	1414	655	403	207	67	10	1	0
CYR61-NM_001554.3	2133	1	14	72	334	2507	3033	3961	4612	3975	1292	210	0	1050	2816	1728	1373	690	734	181	47	19	1	0
DAD1-NM_001344.1	2148	2	56	415	1578	7688	9192	9208	8848	9016	5125	805	1	2027	4925	4023	2473	773	623	231	57	40	7	0
DAP-NM_004394.1	1277	2	29	269	713	2723	3120	2883	2811	2610	1327	140	0	431	1164	601	366	48	74	25	6	2	3	0
DEFB125-NM_153325.2	1288	0	13	38	271	1104	807	1085	532	1256	320	36	0	678	1971	1097	730	231	29	25	8	3	1	0
DEFB4-NM_004942.2	2046	0	158	1187	3168	6685	7711	6622	7490	6988	2400	475	1	1841	4482	2482	1241	208	159	38	9	3	0	1
DLG7-NM_014750.3	1348	0	5	15	146	788	439	774	703	668	140	22	0	656	1643	863	718	296	77	33	12	13	3	1
DPP4-NM_001935.3	1437	0	4	16	50	1049	649	1006	868	1347	304	39	2	638	1841	1035	1056	585	187	64	26	8	2	0
DPYD-NM_000110.2	2103	1	0	6	39	294	462	968	1991	3246	1153	147	6	1239	3414	1979	2405	3934	3147	1758	556	110	50	0
DRD5-NM_000798.3	1988	0	56	618	1621	6076	8353	8477	7675	7562	4055	473	0	4098	8139	5709	2914	853	1177	367	107	33	13	0
DUSP3-NM_004090.2	333	0	3	5	28	98	21	60	32	53	24	0	0	244	839	496	489	247	65	27	4	1	0	0
E2F2-NM_004091.2	1952	0	2	41	311	1624	1631	3272	4535	2281	407	128	0	641	1801	1409	1110	440	434	251	89	15	3	1
EDN1-NM_001955.2	1557	1	50	402	931	3699	6138	5513	5123	5397	3095	498	0	1941	4609	3665	1992	609	763	196	63	15	6	0
EGF-NM_001963.2	67	0	0	2	48	41	13	26	18	23	11	0	0	341	776	350	151	11	5	2	0	2	1	0
EIF2AK3-NM_004836.3	2	0	0	4	12	4	3	3	0	4	0	0	13	300	112	92	58	51	39	39	18	26	14	6
EIF4G2-NM_001418.1	689	0	4	13	100	299	147	181	109	157	109	5	0	58	206	53	39	12	6	5	0	1	0	0
ELAVL1-NM_001419.2	2227	1	30	459	1419	6149	7709	8477	8668	7802	1336	564	0	2038	4856	3730	2037	648	874	322	97	32	2	0
ELAVL4-NM_021952.2	1304	0	46	205	749	3258	3335	2591	2832	3526	967	204	1	1164	3196	1935	1060	303	272	82	20	13	4	0
ERBB4-NM_005235.1	311	0	15	13	206	102	863	887	1121	1365	49	37	0	441	1542	454	514	28	97	17	17	3	0	0
ERCC3-NM_000122.1	1799	0	46	425	1022	4976	6885	5773	5450	7995	2118	763	1	2823	6459	5245	2540	915	938	286	70	24	19	1
FAM107A-NM_007177.1	1817	0	23	260	758	4232	4124	5455	5979	5310	2141	1020	1	1637	3834	3876	1620	506	254	275	84	15	7	1
FAM77C-NM_024522.1	704	1	4	23	131	929	677	660	1012	903	208	61	0	355	945	483	536	144	165	43	25	2	0	0
FGF9-NM_002010.1	1524	0	7	39	217	1586	1231	1442	2139	1622	816	133	1	1226	3218	1954	1487	536	406	101	34	8	1	0
FOXA1-NM_004496.2	1003	0	3	8	49	683	265	458	1018	880	124	47	1	348	1098	692	512	382	117	101	32	13	0	0
FPGT-NM_003838.2	58	0	1	2	69	32	11	15	16	33	13	0	0	173	395	95	81	7	4	0	1	0	0	0
FURIN-NM_002569.2	193	0	4	3	9	35	11	42	16	16	4	0	1	210	680	158	89	16	6	5	2	0	0	0
G6PD-NM_000402.2	1	0	0	0	0	7	8	6	1	4	3	0	1	1281	2629	2543	1571	1355	1605	1286	210	53	49	0
GAPDHS-NM_014364.3	1524	1	58	284	930	4125	5041	4800	4100	4560	2452	281	1	1473	3212	3090	1395	268	253	102	19	7	2	0
GGH-NM_003878.1	14	0	3	1	0	2	1	5	3	2	0	0	0	192	502	99	9	1	3	0	0	0	0	0
GSTP1-NM_000852.2	1624	0	88	340	887	4888	5818	6243	4938	6811	1957	416	1	4091	7899	7109	4079	1323	1233	397	97	25	19	0
GSTT1-NM_000853.1	1142	1	13	70	151	1115	1094	1037	1361	1417	785	103	0	386	1260	694	363	244	213	63	23	6	6	0
ICAM3-NM_002162.2	384	0	9	12	95	673	241	557	729	745	119	36	0	213	974	553	295	151	17	42	17	4	0	0
IGF2-NM_000612.2	1940	2	137	811	1977	6905	11405	10482	9330	8257	5186	813	0	2288	6075	2590	1499	375	490	151	36	13	7	0
IGF2R-NM_000876.1	1798	1	18	128	453	2536	3034	3884	3864	3423	2143	709	0	1063	2443	1722	1120	468	554	200	66	19	2	0
IGFBP1-NM_000596.2	888	1	5	63	232	1634	329	1638	2302	2126	445	253	1	1247	2705	1886	1585	948	284	135	54	33	6	0
IL13-NM_002188.2	1920	1	39	147	634	2881	4590	4231	4313	3973	2576	339	1	2288	5574	3717	2501	777	733	192	45	12	8	0
IL18R1-NM_003855.2	1055	3	11	95	284	1404	1548	1336	1010	1644	891	362	1	1214	3284	2832	1444	577	457	151	38	13	4	0
IL1B-NM_000576.2	741	0	24	152	476	2439	2605	785	929	2783	601	162	0	1393	3386	2826	1491	633	510	23	3	24	1	0
IL1F6-NM_014440.1	1085	0	8	73	399	1766	2040	3894	4732	2600	1098	260	0	1251	3280	2275	1520	637	650	156	44	12	8	0
IL1F9-NM_019618.2	2182	1	49	486	1298	5635	8539	8100	7548	7998	4637	547	1	1928	4563	3609	1931	844	775	162	51	43	10	1
IL1R1-NM_000877.2	1893	0	34	166	529	3258	5079	5351	5913	5448	2859	602	0	1378	4560	2084	1804	760	1331	453	149	37	14	0
IL4R-NM_000418.2	1653	2	21	224	742	3231	3328	3413	3338	3153	2170	184	2	1182	3111	1304	840	296	221	74	25	5	4	0
IL6-NM_000600.1	2443	4	65	322	963	4760	4396	6107	6661	6667	3201	815	2	3113	6567	5557	3056	1202	1094	284	110	27	6	0
IRF6-NM_006147.2	2565	0	0	1	26	116	104	191	1160	3374	1334	427	0	2293	5756	4605	4357	6239	5961	2614	1911	972	513	2
JAK2-NM_004972.2	14	0	0	0	5	5	3	3	7	18	4	0	1	751	1943	910	1062	625	123	64	16	2	1	2
JAK3-NM_000215.2	1856	1	62	91	216	3156	4715	3879	905	5539	2941	324	9	3245	6541	4582	4399	1681	743	312	39	35	16	2
JUNB-NM_002229.2	152	1	11	19	18	122	291	230	250	137	77	14	0	594	1606	447	153	57	123	34	11	4	2	0
JUN-NM_002228.3	306	0	8	2	45	102	16	84	56	54	8	0	0	410	1074	365	119	19	4	5	1	0	0	0
KCNS3-NM_002252.3	624	0	4	17	84	299	150	237	229	284	98	12	1	234	566	276	182	86	13	13	2	1	0	0
KIAA0101-NM_014736.4	687	1	7	25	76	411	296	421	759	398	206	36	0	469	1274	775	459	140	95	29	20	3	0	0
KIAA0152-NM_014730.2	1326	3	22	61	218	1785	1891	2078	2369	2880	1593	255	3	1298	3096	2743	1795	1104	1363	310	92	54	12	0
KIT-NM_000222.1	511	0	0	0	7	54	10	45	123	101	47	3	0	235	692	336	362	419	364	230	60	16	11	0
KRT24-NM_019016.1	1815	1	14	86	206	2253	2809	4836	4994	3427	1520	278	2	2011	4895	4651	2409	1547	1636	583	163	55	18	0
LTA-NM_000595.2	782	4	36	99	286	1516	1599	1402	1343	1562	714	115	1	1955	4000	3095	1604	573	803	191	56	22	6	0
LYPLA2-NM_007260.2	882	0	73	529	1029	2258	2140	1679	1623	1871	386	123	12	612	1227	436	216	161	120	63	64	54	16	76
MAP2K6-NM_002758.2	673	0	5	15	158	284	102	276	126	216	54	2	0	586	1395	567	367	55	10	7	0	11	0	2
MAP3K14-NM_003954.1	1956	0	6	32	119	908	340	2402	4449	3548	666	237	0	3709	7648	4893	5172	3830	4323	2971	1036	418	172	1
MAP3K5-NM_005923.3	1010	1	20	94	299	1466	2034	2491	2439	2172	1093	129	0	1120	2576	1771	1182	502	597	122	41	16	5	0
MAP3K8-NM_005204.2	1305	0	13	170	568	3277	4045	3936	4859	6071	936	480	1	1910	4932	4282	2840	1388	1145	254	76	40	13	0
MDM2-NM_002392.2	977	0	8	52	165	1102	800	942	1271	1001	657	56	0	716	1925	1080	705	383	424	34	27	12	10	0
MDM4-NM_002393.2	1134	0	17	191	333	2396	967	3081	3033	3232	671	237	0	1016	2455	1761	1005	437	171	120	36	11	6	0
MDS1-NM_004991.1	1889	0	10	128	558	2605	2572	2868	3599	3033	1264	145	0	1122	3313	2228	1321	526	365	77	19	21	2	0
MGMT-NM_002412.2	1100	0	2	13	83	628	606	1190	1722	1230	746	97	0	782	2096	1501	1279	1014	1119	367	141	37	13	1
MMP1-NM_002421.2	1354	3	5	33	210	1436	1178	1764	2005	2044	921	90	0	858	2333	1690	1272	639	546	176	51	11	4	0
MMP21-NM_147191.1	1559	1	88	490	1341	3323	3980	3429	3524	3305	1645	247	0	1312	2983	1552	636	132	123	36	17	2	0	0
MMP2-NM_004530.2	419	3	0	2	0	11	4	23	60	347	136	62	3	1790	4452	3983	3431	5215	6185	5195	3708	2321	1279	15
MMP7-NM_002423.3	299	0	11	23	109	228	135	121	122	138	76	15	0	464	1391	453	211	23	19	6	2	1	0	0
MMP9-NM_004994.2	2332	0	46	409	1378	6721	8964	9391	8561	10177	5811	827	2	5106	11082	11472	5882	2072	3044	943	286	75	42	0
MYB-NM_005375.2	2543	1	69	561	1875	9193	12126	9822	10510	12893	8723	1350	0	4062	9701	7840	4124	1329	1562	161	74	56	29	0
MYC-NM_002467.3	914	0	15	47	300	1145	1288	951	271	1706	799	134	1	689	2209	737	759	119	218	50	23	5	1	0
NR2C2-NM_003298.3	1987	0	11	80	397	2239	2000	2560	3175	2538	1283	205	0	1365	3792	2523	1808	616	457	139	62	15	12	0
NUDT11-NM_018159.2	1581	0	2	4	24	375	357	658	1419	1009	559	69	0	807	2214	1159	992	1546	1078	422	164	30	11	0
PCTK2-NM_002595.2	1435	0	5	25	153	908	588	701	1209	715	280	33	0	416	1242	638	458	120	93	37	30	2	1	0
PDGFRA-NM_006206.3	553	0	2	12	100	356	182	310	169	253	142	7	0	129	387	171	88	19	3	0	0	0	0	0
PICALM-NM_007166.2	551	0	0	11	96	289	19	114	135	169	10	1	0	139	561	210	54	72	7	11	5	3	0	0
PLXNC1-NM_005761.1	1130	0	14	49	172	986	827	967	854	988	536	47	2	1022	2456	1410	807	351	241	73	20	5	3	0
POU1F1-NM_000306.1	1632	0	9	89	392	1657	1133	1043	1624	1347	691	68	0	590	1787	726	551	188	103	16	18	4	2	0
POU6F2-NM_007252.2	2217	0	21	127	496	2734	3248	3477	4127	3559	1519	233	10	1120	3230	2326	1693	776	588	209	76	36	27	1
PPIF-NM_005729.3	1360	2	57	397	744	3755	4608	4947	4344	2963	2299	280	0	1280	3184	2064	550	191	240	46	14	9	1	0
PPP1CC-NM_002710.1	367	0	9	40	128	451	315	271	460	348	185	17	0	319	917	383	262	47	41	13	2	1	0	0
PPP6C-NM_002721.3	563	0	1	4	34	262	295	511	818	260	110	21	6	929	3506	2067	965	354	262	101	59	15	2	1
RAB11A-NM_004663.3	43	0	4	7	60	37	19	11	12	30	12	1	2	269	530	220	142	14	3	5	1	0	0	0
RAB30-NM_014488.3	1430	0	8	74	304	2124	2501	3366	4196	5153	1879	585	1	1734	4431	4118	2909	2313	2264	658	219	56	18	1
RAB32-NM_006834.2	941	0	1	31	186	510	244	363	195	337	99	8	0	383	978	550	342	91	16	12	3	2	0	0
RAB38-NM_022337.1	96	0	5	11	61	35	18	22	16	22	18	0	0	1028	2072	687	266	34	14	11	1	4	0	0
RAD21-NM_006265.1	803	0	11	13	165	447	234	340	392	464	173	15	1	531	1341	719	543	145	74	24	4	1	0	0
RAD51-NM_002875.2	901	2	40	274	753	2651	2781	736	644	2328	1005	154	0	1316	3063	1385	902	123	103	33	20	10	1	0
RAD52-NM_002879.2	2195	0	14	117	293	2111	2020	2318	3098	2195	1354	187	0	3102	7333	5992	2589	1537	2281	582	148	38	10	1
REV1L-NM_016316.2	1288	0	0	12	203	844	536	566	773	674	376	25	1	389	1245	727	485	151	116	57	22	0	2	0
RNF10-NM_014868.3	2124	4	57	658	1930	8585	11092	10623	10745	10243	6414	813	0	4894	10688	10449	3917	1241	2258	697	202	42	38	0
RPL3L-NM_005061.2	1445	0	62	157	683	1704	1274	4855	4290	1299	632	194	0	1843	3836	2331	1181	146	155	69	20	7	1	11
S100A12-NM_005621.1	1660	0	15	128	467	2537	2829	3177	3765	2833	1127	118	0	1387	3792	2725	1707	331	351	164	32	19	4	0
S100A8-NM_002964.3	1308	0	2	22	180	1089	874	1852	1764	1943	292	60	0	779	1978	1838	1226	715	571	213	31	18	4	0
SCGB2A2-NM_002411.1	1318	0	6	46	224	988	659	830	815	780	249	23	0	431	1138	519	354	95	59	36	10	5	0	0
SELE-NM_000450.1	1	0	0	0	9	5	0	2	2	0	3	0	0	90	22	4	4	0	0	0	0	0	0	0
SERPINB7-NM_003784.1	910	0	0	10	78	682	569	637	791	644	539	60	0	427	1099	576	436	206	91	22	18	2	5	0
SOX15-NM_006942.1	1637	0	46	332	668	2579	457	2497	2917	2057	723	160	1	745	1944	917	438	93	14	19	6	4	0	0
STAT1-NM_007315.2	131	1	8	12	114	50	15	30	21	51	21	0	0	191	289	95	51	3	1	0	0	2	0	0
STAT4-NM_003151.2	75	0	3	3	30	29	34	63	23	81	29	4	1	447	1132	518	416	69	18	7	1	0	1	0
STMN2-NM_007029.2	882	0	1	34	109	989	722	911	1133	1120	482	46	1	495	1437	833	617	361	181	59	27	11	2	0
STMN4-NM_030795.2	1010	0	48	144	615	2877	3257	1774	2632	3553	1407	207	1	1828	4590	2647	1812	789	594	146	33	12	4	0
TFE3-NM_006521.3	1548	0	19	143	504	2913	2980	4008	4203	4370	1844	234	0	1442	3688	3271	2298	1292	974	332	140	30	17	0
TFRC-NM_003234.1	1677	0	21	183	554	1836	1401	1391	1899	1313	733	78	0	1278	2880	1670	633	80	109	40	10	5	5	0
TGFBR2-NM_003242.4	1825	1	46	371	1386	5351	5366	5309	5458	5265	3124	418	0	966	2414	1334	597	128	81	33	9	8	5	0
TGOLN2-NM_006464.2	790	0	6	4	10	202	58	308	730	107	68	40	0	148	409	439	182	120	35	53	26	3	1	0
TNFAIP1-NM_021137.3	1438	0	8	50	213	1504	862	1773	2626	1789	468	156	0	339	942	594	503	238	80	34	14	7	0	0
TNFAIP3-NM_006290.2	1130	0	10	88	368	1401	1142	1204	1721	1260	487	81	0	407	1132	491	310	47	47	26	7	1	0	0
TP53-NM_000546.2	1487	1	39	254	942	3498	5016	4422	5328	5069	2278	428	1	1505	3996	3012	1898	487	690	208	76	23	10	0
TP73-NM_005427.1	1114	0	68	346	661	3168	6234	5130	295	3934	2708	186	0	2382	4236	3877	2539	413	653	155	15	9	6	0
TRAF1-NM_005658.3	2	0	5	1	0	0	2	1	2	0	0	0	0	1	1	0	0	0	0	1	0	0	1	0
TRAF4-NM_004295.2	0	0	2	0	0	0	0	0	0	0	0	1	0	0	0	1	0	0	2	0	0	1	0	1
WNT1-NM_005430.2	0	0	0	0	0	0	0	1	1	1	0	0	0	0	0	0	2	1	1	0	2	0	0	0
ZNF101-NM_033204.2	2	0	0	0	0	1	1	2	2	0	31	0	0	0	0	0	0	0	0	0	0	0	0	0
ZNF140-NM_003440.2	0	0	0	0	1	0	0	0	0	0	0	0	0	2	16	14	9	18	17	5	2	4	2	0
ZNF192-NM_006298.2	0	0	0	0	2	0	0	0	0	0	0	0	9	0	3	7	8	5	9	7	7	9	3	1
ZNF225-NM_013362.1	1	4	4	6	9	2	3	0	1	1	1	0	0	0	0	0	0	0	0	0	1	0	0	0
ZNF350-NM_021632.3	0	0	0	0	0	0	1	0	0	1	0	0	0	0	0	0	0	0	0	0	0	0	0	0
ZNF434-NM_017810.2	0	0	2	0	4	1	0	0	0	0	0	0	0	0	0	1	0	0	0	0	0	0	0	0
ZNF557-NM_024341.1	1	1	2	1	0	0	1	0	0	0	0	0	0	0	0	0	0	0	0	1	0	0	0	0

## Sheet: SEQC-A-RT1-OU-day1
	NT Count												IS Count													The number of times a native or internal standard template is sequenced and correctly binned according to criteria outlined in methods section for each cross dilution point of internal standard mixture is shown here. The number of internal standard copies loaded in the library preparation is the header for each column. The specific assay is each row. The ratio of the native to internal standard (…
	IS-Concentration: cross-dilution (copies present in library preparation)												IS-Concentration: cross-dilution (copies present in library preparation)
Assay Name	60000000	60000000	1.74937e+07	4.31147e+06	57584	52073.1	17933.2	4055.73	390.772	1296.2	5.59479	47.6542	60000000	60000000	1.74937e+07	4.31147e+06	57584	52073.1	17933.2	4055.73	390.772	1296.2	5.59479	47.6542
ABCB11-NM_003742.2	0	0	0	0	0	0	0	14	46	3	3	1	551	820	470	872	624	1145	632	1139	939	137	0	2
ABCB6-NM_005689.1	1	0	2	1	11	6	34	231	489	189	132	1095	486	2249	1225	3077	3669	4698	4132	4835	1244	1684	8	246
ABCC11-NM_032583.3	0	1	1	0	3	5	5	19	138	70	118	852	245	1507	1115	2056	2967	3818	1937	2441	4137	4398	32	1968
ABCC4-NM_005845.2	0	0	0	0	0	0	0	0	0	0	0	0	109	175	8	0	0	0	0	0	1	0	0	0
ABCD2-NM_005164.2	0	0	0	1	0	0	1	0	2	0	0	0	80	110	31	0	0	1	1	0	2	0	0	0
ABCG5-NM_022436.2	0	0	0	0	0	0	0	0	0	1	0	0	43	218	29	1	0	6	0	0	2	0	0	0
ACTB870-NM_001101.870	0	20	39	172	1116	1186	1457	2507	2182	2138	203	3930	197	1087	481	742	39	78	33	7	1	6	0	0
ADM-NM_001124.1	0	0	1	2	34	72	120	478	1348	469	147	1871	337	793	552	677	468	959	271	247	65	35	0	15
ADORA2B-NM_000676.2	0	0	0	1	2	13	2	16	451	17	31	23	171	1058	908	1169	460	1198	51	118	186	33	1	3
AES-NM_001130.5	0	0	0	0	0	3	0	1	7	0	0	0	66	301	41	0	0	1	0	0	1	0	0	0
ANXA13-NM_004306.2	0	0	0	0	0	0	0	6	12	0	1	0	117	75	36	70	156	128	176	267	70	4	0	0
ANXA5-NM_001154.2	0	0	0	0	0	0	0	0	21	2	2	0	31	238	111	2	1	30	0	0	7	0	0	0
AOX1-NM_001159.3	0	0	1	0	0	2	0	3	26	0	1	0	232	810	597	508	134	743	52	185	175	17	1	4
APC-NM_000038.3	0	0	0	0	0	0	0	0	1	0	0	1	261	649	243	5	0	30	0	2	1	1	0	0
ATP1A2-NM_000702.2	0	0	0	0	0	0	0	0	0	1	0	0	29	164	3	0	0	4	0	0	0	2	0	0
ATP6AP1-NM_001183.3	1	1	0	8	259	380	1089	3720	3889	3039	375	5105	340	1316	630	1310	1435	1961	1675	1279	126	272	0	22
BACH2-NM_021813.1	1	0	2	1	0	6	2	2	25	4	4	2	127	444	293	85	26	225	1	20	139	4	0	1
BAG1-NM_004323.3	0	1	0	0	33	33	115	503	1436	319	339	2807	390	1374	680	1462	1551	2571	1096	1513	507	144	1	36
BCL2A1-NM_004049.2	0	2	0	2	11	52	12	98	896	34	98	81	307	1314	1020	802	231	917	43	64	200	13	0	2
BIRC2-NM_001166.3	0	0	0	1	0	0	0	7	4	0	0	0	246	696	331	14	2	126	1	8	13	0	0	0
CD180-NM_005582.1	0	0	0	0	1	1	0	6	20	1	11	0	230	305	317	406	915	1529	1263	2814	1494	207	1	2
CD80-NM_005191.2	0	0	0	0	1	0	0	1	3	0	0	0	183	602	180	13	2	31	0	1	3	5	0	0
CDH1-NM_004360.2	0	0	0	2	23	66	12	241	2405	298	354	1232	131	1065	913	1146	1193	2079	99	347	312	114	1	53
CDK8-NM_001260.1	0	0	0	0	0	1	0	0	68	3	11	2	241	552	393	38	5	201	5	19	51	7	1	0
CDKN1A-NM_000389.2	0	0	2	3	28	70	28	209	2081	748	219	3412	91	831	631	1044	1091	1572	356	320	193	350	0	23
CIRBP-NM_001280.1	0	0	0	0	0	15	0	6	224	3	15	2	335	643	481	67	15	141	9	9	29	0	0	0
CTNNB1-NM_001904.2	0	1	2	1	22	80	52	261	2298	135	337	469	490	2538	2011	2969	2178	3262	961	1240	483	163	0	24
CYP1A1-NM_000499.2	0	0	1	0	1	0	1	0	2	0	0	0	105	232	6	0	0	0	0	0	0	2	0	0
CYP2C9-NM_000771.2	0	0	0	0	0	0	0	0	1	0	4	0	306	755	547	1045	1210	1308	817	1623	1514	245	7	7
CYP2F1-NM_000774.3	1	0	1	0	2	3	0	16	58	17	41	115	221	366	268	304	186	400	161	283	179	48	0	15
CYP3A4-NM_017460.3	0	2	1	1	1	1	0	14	115	5	38	10	291	1069	415	1306	1060	826	1136	2407	1265	150	1	41
CYP3A7-NM_000765.2	0	1	0	0	0	1	1	3	24	1	5	1	391	1110	635	1229	1042	1411	495	592	885	61	0	5
CYR61-NM_001554.3	0	0	0	5	131	207	451	1636	3243	2048	289	6543	257	770	584	951	928	1457	295	238	138	246	0	24
DAD1-NM_001344.1	0	2	6	35	1296	1270	2737	6596	5493	8894	887	15979	467	1354	1133	1836	908	1332	670	318	45	126	0	44
DAP-NM_004394.1	1	2	1	9	111	327	252	1106	1504	884	155	2467	130	223	165	74	21	106	24	14	5	10	0	1
DEFB125-NM_153325.2	0	0	0	0	0	0	0	0	0	0	0	0	260	498	171	1	0	8	0	2	7	1	0	0
DEFB4-NM_004942.2	0	0	0	0	0	2	4	42	293	55	242	415	346	1067	840	1397	1795	2358	1459	2506	2233	890	14	102
DLG7-NM_014750.3	0	1	0	1	0	3	0	1	78	3	15	2	290	584	327	9	2	55	3	3	17	1	0	0
DPP4-NM_001935.3	4	1	1	1	0	1	0	1	3	0	0	0	272	593	334	28	10	138	4	8	28	5	0	0
DPYD-NM_000110.2	0	1	0	0	1	5	0	7	117	2	22	3	414	702	302	740	757	1684	388	843	950	48	0	1
DRD5-NM_000798.3	0	0	0	0	1	0	9	39	194	69	20	115	382	2029	1566	3251	3723	4352	5362	7405	3351	5075	5	541
DUSP3-NM_004090.2	0	2	0	1	1	2	0	0	5	2	1	0	214	290	76	1	3	15	0	1	1	0	0	0
E2F2-NM_004091.2	0	0	0	0	1	5	2	38	225	3	32	12	300	264	205	192	123	541	104	449	154	15	0	1
EDN1-NM_001955.2	0	1	3	1	14	25	60	222	788	236	122	1085	196	797	562	1302	1360	1834	1523	2054	643	677	3	121
EGF-NM_001963.2	0	0	0	1	1	1	0	1	0	1	0	0	109	245	8	0	0	3	0	0	1	0	0	0
EIF2AK3-NM_004836.3	0	0	0	0	0	0	0	0	0	1	0	0	44	84	9	10	9	12	27	25	22	16	1	40
EIF4G2-NM_001418.1	0	1	5	0	1	12	3	3	152	7	15	7	114	49	11	0	0	3	0	0	0	0	0	0
ELAVL1-NM_001419.2	1	0	0	1	87	93	205	988	3717	1223	463	9493	373	1568	950	2001	2211	2372	2615	2431	591	1442	1	192
ELAVL4-NM_021952.2	0	0	0	0	0	0	1	3	35	2	6	11	248	701	553	945	1213	1466	655	1311	1161	463	4	62
ERBB4-NM_005235.1	0	0	0	0	0	0	2	1	21	3	7	13	40	196	47	214	48	335	212	355	458	70	4	140
ERCC3-NM_000122.1	1	0	0	0	46	52	33	151	3061	772	686	7235	313	1845	1699	2625	3397	3843	1836	2493	1846	4108	3	1049
FAM107A-NM_007177.1	0	0	0	0	0	1	0	13	75	4	31	11	328	1056	925	1314	1733	1386	1384	2538	1131	122	5	25
FAM77C-NM_024522.1	0	0	0	1	1	1	9	13	175	3	23	20	81	255	93	148	75	351	38	84	80	1	0	2
FGF9-NM_002010.1	0	0	0	0	1	1	0	5	35	0	19	4	359	951	724	967	723	1476	416	866	643	93	0	6
FOXA1-NM_004496.2	0	0	0	1	1	0	3	13	334	2	43	21	222	244	203	225	109	351	88	293	113	3	0	1
FPGT-NM_003838.2	0	0	0	0	0	3	0	0	0	1	0	0	125	156	9	0	0	3	0	0	0	0	0	0
FURIN-NM_002569.2	0	0	0	0	0	0	0	0	6	1	0	2	213	196	81	1	1	4	2	1	0	1	0	0
G6PD-NM_000402.2	0	0	0	2	0	0	0	3	1	1	0	0	79	211	128	349	296	210	383	597	155	24	2	8
GAPDHS-NM_014364.3	0	0	0	0	9	9	20	74	284	167	100	1917	189	544	572	771	1098	1104	1595	2257	952	1702	6	498
GGH-NM_003878.1	0	1	1	0	0	0	0	0	2	0	0	0	111	268	34	2	0	1	0	0	0	0	0	0
GSTP1-NM_000852.2	4	32	48	354	1913	2238	1590	2253	4870	3389	327	9763	423	2447	1375	1761	251	408	131	92	17	39	0	5
GSTT1-NM_000853.1	0	0	0	0	4	15	18	87	89	44	29	231	100	142	92	91	141	185	96	144	7	18	0	0
ICAM3-NM_002162.2	0	0	0	2	15	9	18	144	568	31	33	277	93	256	160	189	66	37	33	70	13	5	0	2
IGF2-NM_000612.2	1	10	9	61	604	935	1279	2629	1351	1111	164	2129	165	289	87	254	29	66	29	22	2	3	0	1
IGF2R-NM_000876.1	0	0	0	0	0	1	2	6	32	2	17	2	250	492	469	477	310	900	153	373	284	74	3	4
IGFBP1-NM_000596.2	0	0	1	4	66	12	79	339	707	367	127	2454	29	451	192	385	352	68	47	37	21	37	0	18
IL13-NM_002188.2	0	0	0	0	0	2	2	14	24	30	42	209	206	1113	535	1743	2802	3137	3347	5353	3408	4946	100	2885
IL18R1-NM_003855.2	2	2	2	0	1	8	1	3	4	1	0	5	191	659	396	31	9	99	0	15	10	3	0	0
IL1B-NM_000576.2	0	0	0	0	1	1	0	1	15	1	3	2	25	892	773	518	275	857	5	10	225	10	0	1
IL1F6-NM_014440.1	0	0	0	0	0	1	1	1	11	1	20	14	273	779	500	895	1043	1602	1166	1947	1568	985	13	234
IL1F9-NM_019618.2	1	2	0	0	0	5	5	11	92	17	45	6	329	1205	1125	1667	2580	3182	1873	2979	2972	1661	29	78
IL1R1-NM_000877.2	0	0	0	0	4	9	22	60	75	51	9	90	254	490	221	488	456	819	1171	1204	86	170	0	13
IL4R-NM_000418.2	0	1	1	2	19	48	81	513	1554	1158	167	4230	277	717	298	617	800	941	955	777	122	530	0	68
IL6-NM_000600.1	0	0	0	0	12	9	19	137	659	158	606	904	406	1885	1247	2226	2745	2421	2742	3688	1651	1301	3	65
IRF6-NM_006147.2	0	1	0	0	1	2	0	17	184	6	143	2	157	1618	918	1793	2065	2078	431	994	2589	491	8	16
JAK2-NM_004972.2	0	0	0	1	0	0	0	0	8	2	0	0	370	666	248	3	4	59	2	4	8	5	0	3
JAK3-NM_000215.2	1	0	0	0	0	1	2	7	99	17	28	35	207	1311	619	1501	1745	1440	1990	2929	2497	2420	6	171
JUNB-NM_002229.2	0	0	2	1	9	10	9	20	32	33	1	66	118	168	397	561	100	96	48	12	0	10	0	1
JUN-NM_002228.3	0	0	0	0	0	0	0	0	0	0	0	0	163	306	6	3	0	0	0	0	1	0	0	0
KCNS3-NM_002252.3	0	0	3	1	0	0	0	0	3	0	0	0	150	164	58	2	0	1	0	0	4	0	0	0
KIAA0101-NM_014736.4	0	1	0	0	2	8	9	41	268	36	32	110	208	430	257	371	233	598	131	191	87	30	0	8
KIAA0152-NM_014730.2	0	1	0	3	48	85	104	441	1123	738	158	2561	160	1093	708	1218	1463	1943	1088	1064	243	693	0	74
KIT-NM_000222.1	0	0	0	0	0	0	0	0	1	0	1	0	168	220	118	41	28	252	25	59	119	11	0	1
KRT24-NM_019016.1	0	0	0	0	0	0	0	1	3	2	1	0	454	1627	1191	2115	2202	1808	1681	1722	799	165	0	18
LTA-NM_000595.2	0	9	3	13	7	3	0	3	4	0	0	2	164	1066	702	1151	590	1233	244	326	179	38	0	2
LYPLA2-NM_007260.2	0	0	2	2	8	40	3	128	905	29	63	197	151	248	155	138	53	152	54	68	74	30	2	24
MAP2K6-NM_002758.2	0	0	0	0	0	0	0	0	3	0	0	0	237	294	22	2	0	3	0	2	3	1	0	1
MAP3K14-NM_003954.1	0	0	0	0	0	0	0	1	12	0	18	15	190	998	336	1213	974	1016	2395	3537	1801	2245	55	2864
MAP3K5-NM_005923.3	0	0	0	1	1	7	3	22	166	18	23	46	81	603	447	804	768	1158	172	377	624	250	0	24
MAP3K8-NM_005204.2	0	0	0	0	1	0	0	7	115	2	32	7	135	1230	862	1544	1556	2119	330	499	2236	371	8	17
MDM2-NM_002392.2	0	0	0	0	2	5	1	19	149	45	25	185	64	468	300	398	610	716	104	584	357	596	2	56
MDM4-NM_002393.2	0	0	2	0	5	2	6	23	204	16	41	63	132	679	481	712	925	535	317	401	769	142	3	15
MDS1-NM_004991.1	0	1	0	0	0	0	1	8	49	6	10	2	139	988	881	1254	1205	1664	115	226	1099	105	0	7
MGMT-NM_002412.2	0	0	0	0	11	26	30	172	142	149	45	453	226	496	393	474	198	570	111	129	36	36	1	6
MMP1-NM_002421.2	0	0	0	1	0	11	0	15	201	7	30	14	233	599	441	165	43	400	22	52	80	8	0	1
MMP21-NM_147191.1	0	0	0	0	0	2	14	1	22	0	4	3	232	701	475	630	232	539	58	135	93	16	1	2
MMP2-NM_004530.2	0	0	0	0	18	29	148	636	1863	1269	562	5273	353	1091	818	1497	1714	2031	1749	1592	469	771	0	111
MMP7-NM_002423.3	0	0	0	0	0	0	0	3	2	0	0	0	265	504	112	3	0	7	0	0	0	0	0	1
MMP9-NM_004994.2	0	0	0	0	4	4	6	58	248	85	358	867	606	3693	2696	4680	6679	7628	8379	11613	10240	12588	64	6218
MYB-NM_005375.2	0	0	0	2	87	131	308	1530	5894	3568	1259	12095	106	3106	2215	3529	4603	4569	363	735	1203	2861	3	581
MYC-NM_002467.3	0	0	0	0	6	13	10	85	213	149	40	538	28	125	45	271	83	117	79	88	13	43	0	8
NR2C2-NM_003298.3	0	0	0	0	1	10	0	27	300	12	102	5	260	761	515	482	315	1092	88	326	457	31	1	0
NUDT11-NM_018159.2	1	0	0	0	0	1	2	8	44	11	7	8	306	561	205	428	745	965	460	729	323	164	2	19
PCTK2-NM_002595.2	0	0	0	0	0	7	0	7	118	3	27	2	256	405	283	149	58	520	13	95	151	11	0	0
PDGFRA-NM_006206.3	0	0	1	0	0	0	3	0	9	1	1	1	113	78	18	0	0	1	0	1	1	0	0	0
PICALM-NM_007166.2	0	0	1	0	0	0	0	0	6	1	0	0	54	82	9	0	0	0	0	0	1	0	0	0
PLXNC1-NM_005761.1	0	0	0	0	0	1	0	1	5	0	0	0	162	406	213	28	2	84	5	5	5	1	0	1
POU1F1-NM_000306.1	1	1	0	0	1	0	0	1	4	2	1	1	153	508	322	300	147	702	17	87	90	5	0	2
POU6F2-NM_007252.2	0	0	0	0	0	4	4	2	62	4	14	4	260	953	808	1069	767	1704	176	511	618	94	4	22
PPIF-NM_005729.3	0	1	1	0	8	34	19	283	245	85	93	304	197	517	317	213	23	226	12	72	5	5	0	0
PPP1CC-NM_002710.1	0	1	0	0	8	51	17	70	199	48	9	104	94	193	88	26	1	48	3	11	5	0	0	2
PPP6C-NM_002721.3	0	0	0	0	0	1	2	9	32	2	9	4	360	593	411	230	59	293	30	112	56	16	0	1
RAB11A-NM_004663.3	0	3	1	1	0	2	0	0	6	2	0	0	102	177	5	0	0	0	0	0	1	1	0	0
RAB30-NM_014488.3	0	0	0	0	1	2	3	16	234	10	133	6	221	1096	856	1166	1528	2231	659	1293	1822	165	8	4
RAB32-NM_006834.2	0	0	0	0	0	1	0	1	16	3	2	0	224	269	41	0	0	8	0	0	3	0	0	0
RAB38-NM_022337.1	0	0	0	0	0	0	0	0	0	0	0	0	149	490	18	0	1	0	0	1	0	0	0	0
RAD21-NM_006265.1	0	0	0	0	0	2	0	1	28	2	3	1	149	352	55	1	0	9	0	0	1	1	0	0
RAD51-NM_002875.2	0	0	0	0	1	5	0	1	175	11	28	23	377	589	352	492	242	870	115	251	161	18	0	5
RAD52-NM_002879.2	0	0	0	0	7	7	11	69	143	30	37	39	404	1941	1756	2552	2990	3386	2768	2720	547	383	0	15
REV1L-NM_016316.2	0	0	0	0	0	1	2	0	43	2	10	3	288	397	255	23	3	115	3	11	24	2	0	0
RNF10-NM_014868.3	0	0	0	1	73	100	197	1232	4195	2133	724	11554	546	3887	3178	4827	6132	7375	7427	6623	1330	5170	3	420
RPL3L-NM_005061.2	0	0	0	0	0	0	0	6	2	0	0	0	177	812	553	778	328	1003	88	167	284	11	2	1
S100A12-NM_005621.1	0	0	0	0	1	0	2	2	4	0	0	1	315	810	500	765	254	900	242	525	365	32	0	0
S100A8-NM_002964.3	0	0	0	0	0	3	0	2	6	0	0	0	219	494	436	68	21	214	14	30	43	1	0	0
SCGB2A2-NM_002411.1	0	0	0	0	0	0	0	1	0	0	0	0	125	311	97	4	3	54	2	1	5	1	0	0
SELE-NM_000450.1	0	0	0	0	0	0	0	0	0	0	0	0	2	37	0	0	0	0	0	0	0	0	0	0
SERPINB7-NM_003784.1	0	0	0	0	0	0	0	1	0	0	0	0	224	324	157	22	8	90	2	6	12	2	0	0
SOX15-NM_006942.1	0	0	0	0	1	1	8	46	228	70	104	360	134	513	369	609	823	347	235	562	968	937	0	26
STAT1-NM_007315.2	0	1	0	0	0	0	0	0	3	0	0	0	132	52	0	0	0	1	1	0	0	0	0	0
STAT4-NM_003151.2	0	0	0	1	0	0	0	0	0	0	0	0	226	348	64	0	1	7	0	1	0	3	0	0
STMN2-NM_007029.2	0	0	0	0	0	1	0	1	0	0	0	0	204	363	160	41	18	265	8	40	105	4	0	1
STMN4-NM_030795.2	0	0	1	0	0	2	0	1	20	3	2	3	235	1123	458	612	653	1778	133	309	329	14	0	2
TFE3-NM_006521.3	0	0	2	2	58	124	249	935	2160	1530	174	4486	172	714	491	853	903	889	497	628	117	188	0	68
TFRC-NM_003234.1	0	0	0	2	2	53	5	137	730	44	80	143	337	896	586	181	57	462	24	65	42	5	1	0
TGFBR2-NM_003242.4	0	0	0	0	17	34	54	322	1805	292	481	1191	333	678	564	733	914	1040	573	868	271	327	1	66
TGOLN2-NM_006464.2	0	0	1	0	4	2	3	31	213	17	39	39	187	198	226	66	48	43	24	59	22	10	0	1
TNFAIP1-NM_021137.3	0	0	0	0	0	6	5	51	545	21	88	63	218	342	228	228	172	384	41	155	139	10	0	3
TNFAIP3-NM_006290.2	0	0	0	1	17	39	54	274	575	335	46	1304	182	208	151	250	195	343	158	154	23	74	0	10
TP53-NM_000546.2	0	2	4	14	245	350	624	1960	2418	2859	295	5935	191	780	478	964	542	1100	743	378	39	135	1	9
TP73-NM_005427.1	0	0	0	0	2	4	6	42	265	39	90	835	98	517	381	889	1173	1629	1342	2263	1490	1440	5	416
TRAF1-NM_005658.3	0	0	2	0	1	1	0	0	0	0	0	0	0	0	0	0	0	0	0	0	0	0	0	0
TRAF4-NM_004295.2	0	0	0	0	0	0	0	0	1	0	0	0	0	0	0	0	0	0	0	0	0	0	0	0
WNT1-NM_005430.2	0	0	0	0	0	2	0	1	0	0	1	4	0	0	0	0	1	1	0	0	0	1	0	0
ZNF101-NM_033204.2	1	0	0	0	0	0	0	1	0	0	0	0	0	0	0	0	0	0	0	0	0	0	0	0
ZNF140-NM_003440.2	0	0	0	0	0	0	0	0	0	0	0	0	1	3	1	3	5	9	0	2	0	1	0	2
ZNF192-NM_006298.2	0	0	0	0	0	0	0	4	0	0	0	0	1	1	0	0	1	1	10	4	5	2	0	3
ZNF225-NM_013362.1	0	0	6	0	0	2	0	0	4	0	0	1	0	0	0	0	0	0	0	0	0	0	0	0
ZNF350-NM_021632.3	0	0	0	0	0	1	0	0	0	0	0	0	0	0	0	0	0	0	0	0	0	0	0	0
ZNF434-NM_017810.2	0	1	0	0	0	0	0	0	0	0	0	0	0	0	0	1	0	0	0	0	0	0	0	0
ZNF557-NM_024341.1	0	0	0	0	0	0	0	1	0	0	0	0	0	0	0	0	0	0	0	0	0	0	0	1

## Sheet: SEQC-A-RT1-OU-day2
	NT Count												IS Count													The number of times a native or internal standard template is sequenced and correctly binned according to criteria outlined in methods section for each cross dilution point of internal standard mixture is shown here. The number of internal standard copies loaded in the library preparation is the header for each column. The specific assay is each row. The ratio of the native to internal standard (…
	IS-Concentration: cross-dilution (copies present in library preparation)												IS-Concentration: cross-dilution (copies present in library preparation)
Assay Name	60000000	60000000	1.39371e+07	3.71703e+06	73015.7	70556.6	21163.3	5106.45	491.753	1742.57	7.74105	68.9747	60000000	60000000	1.39371e+07	3.71703e+06	73015.7	70556.6	21163.3	5106.45	491.753	1742.57	7.74105	68.9747
ABCB11-NM_003742.2	0	1	0	2	0	0	1	13	63	5	10	2	877	1380	761	1561	1181	1844	1131	1706	1592	240	0	4
ABCB6-NM_005689.1	0	1	0	2	36	26	122	515	1486	563	357	3548	830	4103	2612	5458	6914	7303	7712	8145	2179	3391	16	422
ABCC11-NM_032583.3	0	2	0	0	2	6	16	38	196	118	177	1464	537	2792	1895	3614	5497	5837	4642	5145	6932	7539	70	3352
ABCC4-NM_005845.2	1	0	0	0	0	0	0	0	0	1	0	0	171	215	23	0	0	2	0	0	0	0	0	0
ABCD2-NM_005164.2	1	0	0	0	0	0	0	1	1	0	0	0	164	182	33	2	1	6	1	1	2	0	0	0
ABCG5-NM_022436.2	0	0	0	0	0	0	0	0	1	0	0	0	49	222	66	0	0	4	0	0	0	0	0	0
ACTB870-NM_001101.870	2	33	69	305	2022	1314	2667	4279	3517	2994	404	6208	341	1889	1060	1225	79	115	47	21	2	18	0	0
ADM-NM_001124.1	0	0	0	4	55	59	208	853	2258	740	222	3270	493	1431	977	1192	902	1281	393	413	103	65	0	25
ADORA2B-NM_000676.2	0	0	0	0	9	9	2	40	696	17	74	61	321	1594	1463	1907	862	1208	81	243	344	44	0	11
AES-NM_001130.5	0	0	0	0	0	1	0	0	11	5	0	0	127	525	61	1	0	0	0	0	0	0	0	0
ANXA13-NM_004306.2	0	0	1	0	1	0	1	11	18	3	3	2	265	212	122	220	412	220	442	629	219	15	0	1
ANXA5-NM_001154.2	0	0	0	0	1	0	0	0	32	0	1	6	57	362	183	6	0	50	0	0	1	1	0	0
AOX1-NM_001159.3	0	0	1	0	2	1	1	3	20	0	1	0	394	1394	1029	937	244	1349	127	313	295	32	0	2
APC-NM_000038.3	0	0	0	0	0	1	0	0	0	2	0	1	392	999	356	9	2	33	1	2	6	3	0	0
ATP1A2-NM_000702.2	0	0	1	0	0	0	1	0	0	2	0	0	59	243	9	1	0	0	0	0	0	2	0	0
ATP6AP1-NM_001183.3	0	3	5	20	624	785	2278	6358	8214	7279	780	13926	617	3063	1842	3249	3540	4371	3868	2296	290	918	2	70
BACH2-NM_021813.1	1	1	1	1	2	7	2	12	57	21	12	2	276	724	490	144	48	235	7	36	198	4	0	1
BAG1-NM_004323.3	0	1	0	2	63	81	201	985	3264	820	815	5571	622	2410	1538	2584	2987	4184	1948	2616	932	283	3	58
BCL2A1-NM_004049.2	0	5	2	9	22	87	21	130	1506	45	191	118	517	2272	1813	1394	404	1390	78	143	257	24	0	2
BIRC2-NM_001166.3	0	0	0	0	0	1	0	0	5	2	0	0	322	987	586	37	7	159	1	6	29	4	0	0
CD180-NM_005582.1	0	1	0	0	2	2	1	18	61	3	8	1	436	889	921	1083	2122	2780	2612	4654	3137	582	4	7
CD80-NM_005191.2	0	0	0	0	0	2	0	0	4	0	0	0	342	966	282	4	9	41	3	10	7	5	0	0
CDH1-NM_004360.2	0	2	0	3	57	76	45	420	3686	507	547	2157	240	1720	1471	2007	1983	3255	309	699	459	189	0	83
CDK8-NM_001260.1	0	0	0	0	2	3	0	6	104	3	12	4	415	866	605	56	16	321	12	47	112	12	0	0
CDKN1A-NM_000389.2	0	1	0	1	108	115	49	433	3937	1744	477	7421	152	1548	1196	1638	2077	2350	792	573	318	556	2	52
CIRBP-NM_001280.1	0	1	1	0	1	16	0	5	346	9	28	15	454	973	713	107	17	190	4	14	29	4	0	2
CTNNB1-NM_001904.2	0	0	1	3	48	92	94	481	3478	183	501	720	771	4063	3646	4833	3715	3890	1604	1884	748	233	1	25
CYP1A1-NM_000499.2	1	0	0	1	0	3	0	0	0	0	1	0	169	334	6	0	0	0	0	0	0	0	0	0
CYP2C9-NM_000771.2	0	0	0	0	0	0	0	0	2	0	3	0	539	1308	1015	1807	2218	1857	1541	3081	2759	328	5	26
CYP2F1-NM_000774.3	0	0	0	1	5	3	2	32	116	20	82	155	351	650	414	478	302	409	290	426	296	94	2	23
CYP3A4-NM_017460.3	0	0	3	3	4	4	3	34	222	8	67	17	422	1895	887	2286	1957	877	1977	4009	2514	234	4	69
CYP3A7-NM_000765.2	0	1	0	0	0	2	1	2	48	0	13	1	615	1775	1012	1882	1778	1505	746	864	1399	96	0	0
CYR61-NM_001554.3	0	4	2	10	225	330	780	2556	5056	3017	466	10764	431	1202	1071	1514	1517	2150	588	458	178	379	0	33
DAD1-NM_001344.1	0	8	10	69	2409	2486	5311	10749	10821	17317	1734	28013	755	2361	2014	2922	1658	2171	1226	581	99	254	0	51
DAP-NM_004394.1	0	5	5	7	166	517	390	1591	2446	1502	231	3881	191	391	315	164	37	157	18	31	7	15	0	0
DEFB125-NM_153325.2	0	1	0	0	0	0	0	0	1	1	0	0	371	846	286	10	1	7	2	1	3	0	0	0
DEFB4-NM_004942.2	0	0	0	1	6	12	11	74	518	104	389	739	551	1809	1427	2256	3050	3664	2718	3975	3484	1443	16	131
DLG7-NM_014750.3	0	2	1	0	1	3	0	0	108	1	20	1	415	929	562	17	4	64	4	7	19	1	0	1
DPP4-NM_001935.3	0	2	0	2	0	0	2	0	4	1	1	0	453	931	559	50	18	203	6	14	28	5	0	0
DPYD-NM_000110.2	0	0	1	0	2	6	3	9	169	5	46	3	604	1297	644	1193	1307	2744	595	1302	1581	82	2	5
DRD5-NM_000798.3	0	0	0	1	3	9	8	73	395	113	37	257	712	3625	3066	5401	6883	6260	9764	11650	5638	9120	2	966
DUSP3-NM_004090.2	0	1	0	1	0	0	0	1	2	0	1	1	312	417	134	5	0	27	1	2	5	1	0	0
E2F2-NM_004091.2	0	0	0	1	4	7	19	61	421	4	83	30	489	444	417	307	234	850	227	721	252	14	1	2
EDN1-NM_001955.2	0	1	1	1	25	49	131	411	1512	602	277	2426	429	1842	1648	3051	3513	4047	3845	4237	1395	1858	5	319
EGF-NM_001963.2	0	0	1	0	0	2	0	0	0	4	0	0	170	353	13	1	1	1	0	0	1	2	0	0
EIF2AK3-NM_004836.3	0	0	0	0	0	0	0	0	3	0	0	0	68	156	24	13	21	21	28	27	18	14	4	109
EIF4G2-NM_001418.1	0	0	11	0	0	19	3	7	230	16	22	11	137	87	4	0	0	0	0	0	1	2	0	0
ELAVL1-NM_001419.2	0	0	2	2	122	112	377	1548	6302	1076	832	15372	622	2869	1895	3622	4390	3875	5031	4278	1128	1981	2	326
ELAVL4-NM_021952.2	0	0	0	1	1	0	2	6	86	6	6	15	440	1220	897	1324	2065	2003	1723	2459	1708	598	1	98
ERBB4-NM_005235.1	0	0	0	0	0	1	2	9	80	0	25	59	98	463	187	583	202	784	491	777	1187	197	5	336
ERCC3-NM_000122.1	0	2	1	4	72	61	122	404	4944	1024	1123	12598	619	3268	3037	4603	6155	4962	4819	5173	2962	6484	9	1857
FAM107A-NM_007177.1	0	0	0	0	2	1	7	20	140	20	48	14	553	1752	1752	2482	3055	1451	2838	4057	1823	228	5	35
FAM77C-NM_024522.1	0	0	0	0	0	4	2	20	223	12	42	29	199	370	206	233	133	431	72	168	113	3	0	2
FGF9-NM_002010.1	0	0	0	1	0	0	0	5	37	0	25	7	601	1561	1109	1550	1136	2204	639	1360	961	95	0	5
FOXA1-NM_004496.2	0	0	0	0	0	5	4	26	534	7	72	33	366	550	448	496	236	187	156	475	291	16	2	3
FPGT-NM_003838.2	0	0	0	0	0	1	0	0	1	7	0	0	210	283	24	0	0	3	0	0	0	0	0	0
FURIN-NM_002569.2	0	0	0	0	0	1	0	1	5	5	0	1	245	309	100	5	5	3	1	2	0	1	0	0
G6PD-NM_000402.2	0	0	0	0	0	1	2	2	4	0	1	2	149	695	421	1186	1044	488	879	1126	454	114	2	14
GAPDHS-NM_014364.3	0	0	1	1	8	9	33	115	544	288	262	4054	338	1118	1183	1403	2130	1788	3061	4030	1834	2914	8	935
GGH-NM_003878.1	0	0	4	0	0	1	1	0	1	1	0	0	162	371	76	1	0	1	0	0	0	0	0	0
GSTP1-NM_000852.2	1	40	140	606	4201	2920	4278	5393	8504	4892	708	17900	775	4383	2642	3050	502	635	284	115	19	57	0	6
GSTT1-NM_000853.1	0	0	0	0	14	11	30	127	164	78	35	418	182	390	216	269	329	398	202	217	14	47	1	0
ICAM3-NM_002162.2	0	0	2	2	18	9	23	262	904	40	45	363	133	260	311	199	160	40	53	129	20	4	0	5
IGF2-NM_000612.2	2	18	28	155	1767	2010	2978	5301	3099	3397	427	5307	301	750	271	474	82	153	66	52	2	11	0	0
IGF2R-NM_000876.1	0	0	0	0	1	5	2	8	64	5	57	2	376	841	810	863	569	1362	293	596	464	102	1	2
IGFBP1-NM_000596.2	0	0	0	2	97	34	167	646	1263	522	229	3614	71	730	428	742	763	100	136	116	37	63	0	8
IL13-NM_002188.2	0	0	0	1	2	3	7	40	78	84	82	599	375	2498	1386	3220	6384	5985	7265	10263	6960	10846	241	6544
IL18R1-NM_003855.2	0	1	0	0	0	7	2	3	3	4	0	1	333	1133	657	31	10	121	5	14	24	7	0	0
IL1B-NM_000576.2	0	0	0	0	0	4	0	0	32	1	1	3	66	1413	1318	880	454	1107	13	16	289	16	1	1
IL1F6-NM_014440.1	0	1	0	0	0	0	3	7	31	2	45	30	476	1234	1026	1468	1776	2388	2226	3041	2738	1698	16	489
IL1F9-NM_019618.2	0	0	0	0	1	4	3	25	157	22	87	21	507	2019	1843	2661	4292	4469	3678	4937	4529	2639	48	147
IL1R1-NM_000877.2	0	0	0	0	8	9	36	94	160	107	21	189	429	1035	493	1330	939	1656	2743	2384	196	493	0	24
IL4R-NM_000418.2	0	2	1	2	52	73	151	852	2514	2193	315	7758	446	1313	571	1117	1488	1732	1685	1179	211	1057	0	115
IL6-NM_000600.1	0	0	1	0	10	9	45	216	1109	310	1058	1525	723	3101	2385	3618	4546	3523	5111	5893	3225	2234	11	112
IRF6-NM_006147.2	0	0	0	0	2	1	2	22	309	13	268	4	366	2726	1618	3242	3765	3194	1191	2508	4697	780	20	27
JAK2-NM_004972.2	0	0	0	0	0	1	0	0	3	3	0	1	517	1013	492	4	4	78	1	9	17	2	0	1
JAK3-NM_000215.2	0	0	0	0	1	5	9	21	204	76	90	133	381	2398	1333	3197	3653	1482	4501	5307	4687	4749	14	284
JUNB-NM_002229.2	0	0	1	5	28	22	34	36	68	105	2	208	246	391	877	1244	278	193	88	20	7	21	0	4
JUN-NM_002228.3	0	0	0	0	0	1	2	1	2	2	0	0	230	480	11	0	0	4	0	0	0	0	0	0
KCNS3-NM_002252.3	1	0	3	1	1	1	0	1	4	1	0	0	210	276	77	1	1	1	0	1	4	0	0	0
KIAA0101-NM_014736.4	0	0	0	0	2	24	11	83	432	59	55	169	363	666	537	612	426	1059	220	290	129	62	0	5
KIAA0152-NM_014730.2	0	1	1	1	87	131	220	676	1835	1389	276	4420	296	2068	1553	2259	2746	3383	2175	1959	450	1379	0	109
KIT-NM_000222.1	0	0	0	0	1	0	0	0	2	2	0	0	275	435	201	77	44	420	22	89	203	18	0	0
KRT24-NM_019016.1	0	0	0	1	0	0	0	0	2	0	0	0	688	2506	1969	3171	3526	2529	2621	2564	1102	279	1	30
LTA-NM_000595.2	0	27	6	52	31	4	4	1	9	3	0	1	249	1833	1210	1829	1009	1772	433	641	328	70	0	4
LYPLA2-NM_007260.2	0	1	1	1	22	51	8	277	1313	48	121	381	248	371	192	160	67	140	65	129	91	60	7	82
MAP2K6-NM_002758.2	0	0	0	0	0	1	0	0	0	2	0	0	318	580	59	2	1	7	2	2	3	3	0	1
MAP3K14-NM_003954.1	0	0	0	0	0	1	0	5	21	3	36	17	416	2299	913	2857	2871	2360	5274	6694	4603	5493	115	6944
MAP3K5-NM_005923.3	1	0	0	1	1	5	7	40	219	21	29	68	107	1040	852	1192	1408	1671	334	638	983	439	2	36
MAP3K8-NM_005204.2	0	0	2	0	2	2	4	11	146	6	87	8	325	1994	1514	2682	2707	3193	1091	1090	3479	655	11	33
MDM2-NM_002392.2	0	0	0	0	2	6	6	30	190	52	49	236	79	699	449	599	921	981	185	968	483	868	1	57
MDM4-NM_002393.2	1	3	0	1	8	4	9	43	274	16	70	78	235	934	730	819	1563	307	862	977	1116	148	1	12
MDS1-NM_004991.1	1	0	0	0	0	0	1	2	100	3	8	3	324	1461	1451	1852	1803	1984	348	359	1666	170	0	10
MGMT-NM_002412.2	0	0	0	1	27	30	36	262	276	185	45	633	345	782	561	812	347	854	165	200	70	56	0	9
MMP1-NM_002421.2	0	0	0	1	3	12	2	28	322	4	44	16	383	882	732	272	79	593	24	62	106	9	0	1
MMP21-NM_147191.1	0	0	0	0	0	3	3	4	34	3	4	3	356	1186	824	1101	378	651	107	264	185	29	0	5
MMP2-NM_004530.2	1	1	0	1	48	23	224	946	2977	2150	1162	8621	563	1956	1457	2484	3149	3393	3095	2558	786	1423	0	194
MMP7-NM_002423.3	0	0	0	0	1	0	0	1	2	0	1	1	372	874	212	2	1	8	0	1	0	3	0	4
MMP9-NM_004994.2	0	0	0	0	6	12	12	79	410	167	736	1648	999	6066	4947	7453	11451	11389	14589	18398	15705	21590	107	10520
MYB-NM_005375.2	0	3	2	11	182	283	698	2963	10841	7659	2652	24259	278	5498	4448	6598	8670	8034	1153	2288	2185	5016	2	988
MYC-NM_002467.3	0	0	0	1	30	47	57	267	761	501	138	1951	44	274	133	728	346	320	278	232	41	128	0	13
NR2C2-NM_003298.3	0	0	0	1	1	14	4	31	510	6	175	12	498	1322	975	832	600	1457	193	564	698	60	1	2
NUDT11-NM_018159.2	0	0	0	0	1	1	7	12	68	16	10	6	407	919	541	626	1192	1379	741	1224	593	260	0	25
PCTK2-NM_002595.2	0	0	0	0	0	13	1	7	188	6	34	4	426	625	457	238	80	673	34	131	225	10	0	2
PDGFRA-NM_006206.3	0	0	0	0	0	0	0	1	13	1	2	1	175	109	31	0	0	1	0	2	0	0	0	0
PICALM-NM_007166.2	0	0	0	0	0	0	0	0	11	0	0	1	99	98	16	0	0	0	0	0	0	0	0	0
PLXNC1-NM_005761.1	0	0	0	0	0	1	1	0	6	0	0	0	244	744	352	47	14	102	4	6	14	2	0	0
POU1F1-NM_000306.1	0	0	0	0	0	0	0	2	3	1	1	0	333	873	502	423	219	921	40	144	126	15	0	1
POU6F2-NM_007252.2	0	0	0	0	1	8	2	14	115	7	23	2	452	1598	1328	1675	1215	2529	368	931	1011	129	3	18
PPIF-NM_005729.3	0	1	3	1	10	50	38	436	587	144	213	533	406	1280	988	574	55	447	46	114	24	6	0	3
PPP1CC-NM_002710.1	0	0	1	0	9	78	25	108	284	82	16	196	156	319	163	52	10	81	3	8	6	1	0	2
PPP6C-NM_002721.3	0	0	0	0	0	1	1	31	95	3	28	7	527	1218	966	505	102	178	44	195	85	11	0	0
RAB11A-NM_004663.3	0	0	0	0	0	1	0	0	3	0	0	0	181	352	5	0	3	4	0	3	1	1	0	0
RAB30-NM_014488.3	0	0	0	0	1	5	5	34	427	10	278	26	443	1780	1603	2054	2569	3341	1345	2191	2730	288	18	15
RAB32-NM_006834.2	0	0	0	0	0	1	0	1	24	4	3	1	280	426	61	5	0	10	2	0	1	0	0	0
RAB38-NM_022337.1	0	0	0	0	0	0	0	0	0	0	0	1	273	726	37	0	1	1	1	0	1	2	0	0
RAD21-NM_006265.1	0	0	0	0	0	5	1	0	43	8	9	4	271	494	82	4	1	15	0	0	2	1	0	0
RAD51-NM_002875.2	0	1	0	0	7	16	0	2	268	18	48	33	614	1175	712	798	414	1304	181	370	268	13	0	5
RAD52-NM_002879.2	0	0	0	0	12	15	18	92	262	42	61	51	741	3601	3151	4694	5875	5560	5326	4391	968	744	0	17
REV1L-NM_016316.2	0	0	0	0	0	7	0	1	55	1	19	1	395	619	342	15	9	134	3	11	58	4	0	0
RNF10-NM_014868.3	0	0	3	3	139	136	369	1867	6257	3453	1224	17624	1012	6302	5446	7993	10996	11344	12761	10069	1993	9045	2	663
RPL3L-NM_005061.2	0	0	0	0	0	1	2	4	5	0	1	4	311	1385	930	1292	561	1476	237	267	416	20	1	1
S100A12-NM_005621.1	0	0	0	0	0	2	0	4	14	0	4	0	509	1456	1035	1298	542	1565	370	755	706	55	1	2
S100A8-NM_002964.3	0	0	0	0	0	1	1	2	8	0	0	0	303	750	620	115	36	312	25	45	74	3	0	1
SCGB2A2-NM_002411.1	0	0	0	0	0	0	0	0	1	0	0	0	226	522	214	6	3	80	1	3	17	0	0	0
SELE-NM_000450.1	0	0	0	0	0	0	0	0	0	0	0	0	6	52	0	0	0	0	0	0	0	0	0	0
SERPINB7-NM_003784.1	0	0	0	0	0	0	0	0	1	0	0	0	313	482	223	21	6	137	3	5	19	3	0	2
SOX15-NM_006942.1	0	0	0	0	9	3	18	91	381	116	178	557	277	904	706	1038	1689	494	667	1497	1649	1728	11	37
STAT1-NM_007315.2	0	0	0	0	0	0	0	0	3	0	0	0	203	92	0	0	0	1	0	0	0	0	0	0
STAT4-NM_003151.2	0	0	0	0	1	0	0	0	0	0	0	1	319	510	97	2	0	15	0	1	2	3	0	0
STMN2-NM_007029.2	0	0	0	0	0	0	0	0	1	0	0	0	294	544	307	66	35	359	17	56	126	4	0	0
STMN4-NM_030795.2	0	0	0	0	0	1	0	2	26	7	0	0	397	1918	1235	1091	1091	2698	240	621	585	43	2	4
TFE3-NM_006521.3	0	0	2	3	110	127	431	1381	3603	2201	323	7090	318	1295	924	1453	1707	726	1140	1114	228	285	0	100
TFRC-NM_003234.1	0	0	0	0	11	71	6	200	1317	66	170	213	467	1274	977	275	78	678	23	80	52	13	0	1
TGFBR2-NM_003242.4	0	0	0	0	25	56	84	478	2723	451	782	1952	522	1065	972	1314	1637	1553	1027	1315	502	496	5	93
TGOLN2-NM_006464.2	0	0	0	0	3	3	5	60	180	23	58	48	287	221	290	75	52	69	34	90	20	10	3	0
TNFAIP1-NM_021137.3	0	0	0	0	4	9	23	84	719	21	171	126	302	459	316	307	271	316	65	223	184	15	0	2
TNFAIP3-NM_006290.2	0	0	0	0	31	62	95	432	1016	615	82	2430	261	436	281	472	382	598	302	260	31	85	0	14
TP53-NM_000546.2	0	4	5	10	460	612	1098	3338	4114	5407	534	10378	373	1611	1162	2157	1162	1906	1641	664	94	326	0	23
TP73-NM_005427.1	0	0	2	1	13	11	37	217	992	292	383	3669	302	1542	1196	2549	3571	4215	4446	5917	3593	4620	26	1038
TRAF1-NM_005658.3	0	0	0	0	0	0	0	0	0	0	0	0	1	0	0	0	0	0	0	0	0	0	0	0
TRAF4-NM_004295.2	0	0	0	0	0	0	0	0	0	1	0	0	0	0	0	0	0	0	0	0	0	0	0	0
WNT1-NM_005430.2	0	0	0	1	2	0	0	2	0	3	0	3	0	0	0	0	0	0	0	0	1	0	0	0
ZNF101-NM_033204.2	0	0	0	0	0	0	1	1	0	0	0	0	0	1	0	0	0	0	0	0	0	0	0	0
ZNF140-NM_003440.2	0	0	0	0	0	0	0	0	0	0	0	0	0	8	0	10	8	7	2	2	5	6	0	1
ZNF192-NM_006298.2	0	0	0	0	0	0	0	1	1	0	0	0	1	0	1	1	2	1	5	6	4	3	0	6
ZNF225-NM_013362.1	0	1	4	0	1	1	0	1	2	0	0	0	0	0	1	0	0	0	1	0	0	0	0	0
ZNF434-NM_017810.2	0	0	0	0	0	0	0	0	2	0	0	0	0	0	0	0	0	0	0	0	1	0	0	0
ZNF557-NM_024341.1	0	1	0	2	1	0	3	0	0	1	0	0	0	0	0	0	0	0	0	0	0	0	0	0

## Sheet: SEQC-A-RT1-OU-ALL
	NT Count												IS Count													The number of times a native or internal standard template is sequenced and correctly binned according to criteria outlined in methods section for each cross dilution point of internal standard mixture is shown here. The number of internal standard copies loaded in the library preparation is the header for each column. The specific assay is each row. The ratio of the native to internal standard (…
	IS-Concentration: cross-dilution (copies present in library preparation)												IS-Concentration: cross-dilution (copies present in library preparation)
Assay Name	60000000	60000000	1.52466e+07	3.96951e+06	73779.3	70411.1	24475.9	5719.41	565.296	1951.75	6.64722	59.9324	60000000	60000000	1.52466e+07	3.96951e+06	73779.3	70411.1	24475.9	5719.41	565.296	1951.75	6.64722	59.9324
ABCB11-NM_003742.2	0	1	0	2	0	0	1	27	109	8	13	3	1428	2200	1231	2433	1805	2989	1763	2845	2531	377	0	6
ABCB6-NM_005689.1	1	1	2	3	47	32	156	746	1975	752	489	4643	1316	6352	3837	8535	10583	12001	11844	12980	3423	5075	24	668
ABCC11-NM_032583.3	0	3	1	0	5	11	21	57	334	188	295	2316	782	4299	3010	5670	8464	9655	6579	7586	11069	11937	102	5320
ABCC4-NM_005845.2	1	0	0	0	0	0	0	0	0	1	0	0	280	390	31	0	0	2	0	0	1	0	0	0
ABCD2-NM_005164.2	1	0	0	1	0	0	1	1	3	0	0	0	244	292	64	2	1	7	2	1	4	0	0	0
ABCG5-NM_022436.2	0	0	0	0	0	0	0	0	1	1	0	0	92	440	95	1	0	10	0	0	2	0	0	0
ACTB870-NM_001101.870	2	53	108	477	3138	2500	4124	6786	5699	5132	607	10138	538	2976	1541	1967	118	193	80	28	3	24	0	0
ADM-NM_001124.1	0	0	1	6	89	131	328	1331	3606	1209	369	5141	830	2224	1529	1869	1370	2240	664	660	168	100	0	40
ADORA2B-NM_000676.2	0	0	0	1	11	22	4	56	1147	34	105	84	492	2652	2371	3076	1322	2406	132	361	530	77	1	14
AES-NM_001130.5	0	0	0	0	0	4	0	1	18	5	0	0	193	826	102	1	0	1	0	0	1	0	0	0
ANXA13-NM_004306.2	0	0	1	0	1	0	1	17	30	3	4	2	382	287	158	290	568	348	618	896	289	19	0	1
ANXA5-NM_001154.2	0	0	0	0	1	0	0	0	53	2	3	6	88	600	294	8	1	80	0	0	8	1	0	0
AOX1-NM_001159.3	0	0	2	0	2	3	1	6	46	0	2	0	626	2204	1626	1445	378	2092	179	498	470	49	1	6
APC-NM_000038.3	0	0	0	0	0	1	0	0	1	2	0	2	653	1648	599	14	2	63	1	4	7	4	0	0
ATP1A2-NM_000702.2	0	0	1	0	0	0	1	0	0	3	0	0	88	407	12	1	0	4	0	0	0	4	0	0
ATP6AP1-NM_001183.3	1	4	5	28	883	1165	3367	10078	12103	10318	1155	19031	957	4379	2472	4559	4975	6332	5543	3575	416	1190	2	92
BACH2-NM_021813.1	2	1	3	2	2	13	4	14	82	25	16	4	403	1168	783	229	74	460	8	56	337	8	0	2
BAG1-NM_004323.3	0	2	0	2	96	114	316	1488	4700	1139	1154	8378	1012	3784	2218	4046	4538	6755	3044	4129	1439	427	4	94
BCL2A1-NM_004049.2	0	7	2	11	33	139	33	228	2402	79	289	199	824	3586	2833	2196	635	2307	121	207	457	37	0	4
BIRC2-NM_001166.3	0	0	0	1	0	1	0	7	9	2	0	0	568	1683	917	51	9	285	2	14	42	4	0	0
CD180-NM_005582.1	0	1	0	0	3	3	1	24	81	4	19	1	666	1194	1238	1489	3037	4309	3875	7468	4631	789	5	9
CD80-NM_005191.2	0	0	0	0	1	2	0	1	7	0	0	0	525	1568	462	17	11	72	3	11	10	10	0	0
CDH1-NM_004360.2	0	2	0	5	80	142	57	661	6091	805	901	3389	371	2785	2384	3153	3176	5334	408	1046	771	303	1	136
CDK8-NM_001260.1	0	0	0	0	2	4	0	6	172	6	23	6	656	1418	998	94	21	522	17	66	163	19	1	0
CDKN1A-NM_000389.2	0	1	2	4	136	185	77	642	6018	2492	696	10833	243	2379	1827	2682	3168	3922	1148	893	511	906	2	75
CIRBP-NM_001280.1	0	1	1	0	1	31	0	11	570	12	43	17	789	1616	1194	174	32	331	13	23	58	4	0	2
CTNNB1-NM_001904.2	0	1	3	4	70	172	146	742	5776	318	838	1189	1261	6601	5657	7802	5893	7152	2565	3124	1231	396	1	49
CYP1A1-NM_000499.2	1	0	1	1	1	3	1	0	2	0	1	0	274	566	12	0	0	0	0	0	0	2	0	0
CYP2C9-NM_000771.2	0	0	0	0	0	0	0	0	3	0	7	0	845	2063	1562	2852	3428	3165	2358	4704	4273	573	12	33
CYP2F1-NM_000774.3	1	0	1	1	7	6	2	48	174	37	123	270	572	1016	682	782	488	809	451	709	475	142	2	38
CYP3A4-NM_017460.3	0	2	4	4	5	5	3	48	337	13	105	27	713	2964	1302	3592	3017	1703	3113	6416	3779	384	5	110
CYP3A7-NM_000765.2	0	2	0	0	0	3	2	5	72	1	18	2	1006	2885	1647	3111	2820	2916	1241	1456	2284	157	0	5
CYR61-NM_001554.3	0	4	2	15	356	537	1231	4192	8299	5065	755	17307	688	1972	1655	2465	2445	3607	883	696	316	625	0	57
DAD1-NM_001344.1	0	10	16	104	3705	3756	8048	17345	16314	26211	2621	43992	1222	3715	3147	4758	2566	3503	1896	899	144	380	0	95
DAP-NM_004394.1	1	7	6	16	277	844	642	2697	3950	2386	386	6348	321	614	480	238	58	263	42	45	12	25	0	1
DEFB125-NM_153325.2	0	1	0	0	0	0	0	0	1	1	0	0	631	1344	457	11	1	15	2	3	10	1	0	0
DEFB4-NM_004942.2	0	0	0	1	6	14	15	116	811	159	631	1154	897	2876	2267	3653	4845	6022	4177	6481	5717	2333	30	233
DLG7-NM_014750.3	0	3	1	1	1	6	0	1	186	4	35	3	705	1513	889	26	6	119	7	10	36	2	0	1
DPP4-NM_001935.3	4	3	1	3	0	1	2	1	7	1	1	0	725	1524	893	78	28	341	10	22	56	10	0	0
DPYD-NM_000110.2	0	1	1	0	3	11	3	16	286	7	68	6	1018	1999	946	1933	2064	4428	983	2145	2531	130	2	6
DRD5-NM_000798.3	0	0	0	1	4	9	17	112	589	182	57	372	1094	5654	4632	8652	10606	10612	15126	19055	8989	14195	7	1507
DUSP3-NM_004090.2	0	3	0	2	1	2	0	1	7	2	2	1	526	707	210	6	3	42	1	3	6	1	0	0
E2F2-NM_004091.2	0	0	0	1	5	12	21	99	646	7	115	42	789	708	622	499	357	1391	331	1170	406	29	1	3
EDN1-NM_001955.2	0	2	4	2	39	74	191	633	2300	838	399	3511	625	2639	2210	4353	4873	5881	5368	6291	2038	2535	8	440
EGF-NM_001963.2	0	0	1	1	1	3	0	1	0	5	0	0	279	598	21	1	1	4	0	0	2	2	0	0
EIF2AK3-NM_004836.3	0	0	0	0	0	0	0	0	3	1	0	0	112	240	33	23	30	33	55	52	40	30	5	149
EIF4G2-NM_001418.1	0	1	16	0	1	31	6	10	382	23	37	18	251	136	15	0	0	3	0	0	1	2	0	0
ELAVL1-NM_001419.2	1	0	2	3	209	205	582	2536	10019	2299	1295	24865	995	4437	2845	5623	6601	6247	7646	6709	1719	3423	3	518
ELAVL4-NM_021952.2	0	0	0	1	1	0	3	9	121	8	12	26	688	1921	1450	2269	3278	3469	2378	3770	2869	1061	5	160
ERBB4-NM_005235.1	0	0	0	0	0	1	4	10	101	3	32	72	138	659	234	797	250	1119	703	1132	1645	267	9	476
ERCC3-NM_000122.1	1	2	1	4	118	113	155	555	8005	1796	1809	19833	932	5113	4736	7228	9552	8805	6655	7666	4808	10592	12	2906
FAM107A-NM_007177.1	0	0	0	0	2	2	7	33	215	24	79	25	881	2808	2677	3796	4788	2837	4222	6595	2954	350	10	60
FAM77C-NM_024522.1	0	0	0	1	1	5	11	33	398	15	65	49	280	625	299	381	208	782	110	252	193	4	0	4
FGF9-NM_002010.1	0	0	0	1	1	1	0	10	72	0	44	11	960	2512	1833	2517	1859	3680	1055	2226	1604	188	0	11
FOXA1-NM_004496.2	0	0	0	1	1	5	7	39	868	9	115	54	588	794	651	721	345	538	244	768	404	19	2	4
FPGT-NM_003838.2	0	0	0	0	0	4	0	0	1	8	0	0	335	439	33	0	0	6	0	0	0	0	0	0
FURIN-NM_002569.2	0	0	0	0	0	1	0	1	11	6	0	3	458	505	181	6	6	7	3	3	0	2	0	0
G6PD-NM_000402.2	0	0	0	2	0	1	2	5	5	1	1	2	228	906	549	1535	1340	698	1262	1723	609	138	4	22
GAPDHS-NM_014364.3	0	0	1	1	17	18	53	189	828	455	362	5971	527	1662	1755	2174	3228	2892	4656	6287	2786	4616	14	1433
GGH-NM_003878.1	0	1	5	0	0	1	1	0	3	1	0	0	273	639	110	3	0	2	0	0	0	0	0	0
GSTP1-NM_000852.2	5	72	188	960	6114	5158	5868	7646	13374	8281	1035	27663	1198	6830	4017	4811	753	1043	415	207	36	96	0	11
GSTT1-NM_000853.1	0	0	0	0	18	26	48	214	253	122	64	649	282	532	308	360	470	583	298	361	21	65	1	0
ICAM3-NM_002162.2	0	0	2	4	33	18	41	406	1472	71	78	640	226	516	471	388	226	77	86	199	33	9	0	7
IGF2-NM_000612.2	3	28	37	216	2371	2945	4257	7930	4450	4508	591	7436	466	1039	358	728	111	219	95	74	4	14	0	1
IGF2R-NM_000876.1	0	0	0	0	1	6	4	14	96	7	74	4	626	1333	1279	1340	879	2262	446	969	748	176	4	6
IGFBP1-NM_000596.2	0	0	1	6	163	46	246	985	1970	889	356	6068	100	1181	620	1127	1115	168	183	153	58	100	0	26
IL13-NM_002188.2	0	0	0	1	2	5	9	54	102	114	124	808	581	3611	1921	4963	9186	9122	10612	15616	10368	15792	341	9429
IL18R1-NM_003855.2	2	3	2	0	1	15	3	6	7	5	0	6	524	1792	1053	62	19	220	5	29	34	10	0	0
IL1B-NM_000576.2	0	0	0	0	1	5	0	1	47	2	4	5	91	2305	2091	1398	729	1964	18	26	514	26	1	2
IL1F6-NM_014440.1	0	1	0	0	0	1	4	8	42	3	65	44	749	2013	1526	2363	2819	3990	3392	4988	4306	2683	29	723
IL1F9-NM_019618.2	1	2	0	0	1	9	8	36	249	39	132	27	836	3224	2968	4328	6872	7651	5551	7916	7501	4300	77	225
IL1R1-NM_000877.2	0	0	0	0	12	18	58	154	235	158	30	279	683	1525	714	1818	1395	2475	3914	3588	282	663	0	37
IL4R-NM_000418.2	0	3	2	4	71	121	232	1365	4068	3351	482	11988	723	2030	869	1734	2288	2673	2640	1956	333	1587	0	183
IL6-NM_000600.1	0	0	1	0	22	18	64	353	1768	468	1664	2429	1129	4986	3632	5844	7291	5944	7853	9581	4876	3535	14	177
IRF6-NM_006147.2	0	1	0	0	3	3	2	39	493	19	411	6	523	4344	2536	5035	5830	5272	1622	3502	7286	1271	28	43
JAK2-NM_004972.2	0	0	0	1	0	1	0	0	11	5	0	1	887	1679	740	7	8	137	3	13	25	7	0	4
JAK3-NM_000215.2	1	0	0	0	1	6	11	28	303	93	118	168	588	3709	1952	4698	5398	2922	6491	8236	7184	7169	20	455
JUNB-NM_002229.2	0	0	3	6	37	32	43	56	100	138	3	274	364	559	1274	1805	378	289	136	32	7	31	0	5
JUN-NM_002228.3	0	0	0	0	0	1	2	1	2	2	0	0	393	786	17	3	0	4	0	0	1	0	0	0
KCNS3-NM_002252.3	1	0	6	2	1	1	0	1	7	1	0	0	360	440	135	3	1	2	0	1	8	0	0	0
KIAA0101-NM_014736.4	0	1	0	0	4	32	20	124	700	95	87	279	571	1096	794	983	659	1657	351	481	216	92	0	13
KIAA0152-NM_014730.2	0	2	1	4	135	216	324	1117	2958	2127	434	6981	456	3161	2261	3477	4209	5326	3263	3023	693	2072	0	183
KIT-NM_000222.1	0	0	0	0	1	0	0	0	3	2	1	0	443	655	319	118	72	672	47	148	322	29	0	1
KRT24-NM_019016.1	0	0	0	1	0	0	0	1	5	2	1	0	1142	4133	3160	5286	5728	4337	4302	4286	1901	444	1	48
LTA-NM_000595.2	0	36	9	65	38	7	4	4	13	3	0	3	413	2899	1912	2980	1599	3005	677	967	507	108	0	6
LYPLA2-NM_007260.2	0	1	3	3	30	91	11	405	2218	77	184	578	399	619	347	298	120	292	119	197	165	90	9	106
MAP2K6-NM_002758.2	0	0	0	0	0	1	0	0	3	2	0	0	555	874	81	4	1	10	2	4	6	4	0	2
MAP3K14-NM_003954.1	0	0	0	0	0	1	0	6	33	3	54	32	606	3297	1249	4070	3845	3376	7669	10231	6404	7738	170	9808
MAP3K5-NM_005923.3	1	0	0	2	2	12	10	62	385	39	52	114	188	1643	1299	1996	2176	2829	506	1015	1607	689	2	60
MAP3K8-NM_005204.2	0	0	2	0	3	2	4	18	261	8	119	15	460	3224	2376	4226	4263	5312	1421	1589	5715	1026	19	50
MDM2-NM_002392.2	0	0	0	0	4	11	7	49	339	97	74	421	143	1167	749	997	1531	1697	289	1552	840	1464	3	113
MDM4-NM_002393.2	1	3	2	1	13	6	15	66	478	32	111	141	367	1613	1211	1531	2488	842	1179	1378	1885	290	4	27
MDS1-NM_004991.1	1	1	0	0	0	0	2	10	149	9	18	5	463	2449	2332	3106	3008	3648	463	585	2765	275	0	17
MGMT-NM_002412.2	0	0	0	1	38	56	66	434	418	334	90	1086	571	1278	954	1286	545	1424	276	329	106	92	1	15
MMP1-NM_002421.2	0	0	0	2	3	23	2	43	523	11	74	30	616	1481	1173	437	122	993	46	114	186	17	0	2
MMP21-NM_147191.1	0	0	0	0	0	5	17	5	56	3	8	6	588	1887	1299	1731	610	1190	165	399	278	45	1	7
MMP2-NM_004530.2	1	1	0	1	66	52	372	1582	4840	3419	1724	13894	916	3047	2275	3981	4863	5424	4844	4150	1255	2194	0	305
MMP7-NM_002423.3	0	0	0	0	1	0	0	4	4	0	1	1	637	1378	324	5	1	15	0	1	0	3	0	5
MMP9-NM_004994.2	0	0	0	0	10	16	18	137	658	252	1094	2515	1605	9759	7643	12133	18130	19017	22968	30011	25945	34178	171	16738
MYB-NM_005375.2	0	3	2	13	269	414	1006	4493	16735	11227	3911	36354	384	8604	6663	10127	13273	12603	1516	3023	3388	7877	5	1569
MYC-NM_002467.3	0	0	0	1	36	60	67	352	974	650	178	2489	72	399	178	999	429	437	357	320	54	171	0	21
NR2C2-NM_003298.3	0	0	0	1	2	24	4	58	810	18	277	17	758	2083	1490	1314	915	2549	281	890	1155	91	2	2
NUDT11-NM_018159.2	1	0	0	0	1	2	9	20	112	27	17	14	713	1480	746	1054	1937	2344	1201	1953	916	424	2	44
PCTK2-NM_002595.2	0	0	0	0	0	20	1	14	306	9	61	6	682	1030	740	387	138	1193	47	226	376	21	0	2
PDGFRA-NM_006206.3	0	0	1	0	0	0	3	1	22	2	3	2	288	187	49	0	0	2	0	3	1	0	0	0
PICALM-NM_007166.2	0	0	1	0	0	0	0	0	17	1	0	1	153	180	25	0	0	0	0	0	1	0	0	0
PLXNC1-NM_005761.1	0	0	0	0	0	2	1	1	11	0	0	0	406	1150	565	75	16	186	9	11	19	3	0	1
POU1F1-NM_000306.1	1	1	0	0	1	0	0	3	7	3	2	1	486	1381	824	723	366	1623	57	231	216	20	0	3
POU6F2-NM_007252.2	0	0	0	0	1	12	6	16	177	11	37	6	712	2551	2136	2744	1982	4233	544	1442	1629	223	7	40
PPIF-NM_005729.3	0	2	4	1	18	84	57	719	832	229	306	837	603	1797	1305	787	78	673	58	186	29	11	0	3
PPP1CC-NM_002710.1	0	1	1	0	17	129	42	178	483	130	25	300	250	512	251	78	11	129	6	19	11	1	0	4
PPP6C-NM_002721.3	0	0	0	0	0	2	3	40	127	5	37	11	887	1811	1377	735	161	471	74	307	141	27	0	1
RAB11A-NM_004663.3	0	3	1	1	0	3	0	0	9	2	0	0	283	529	10	0	3	4	0	3	2	2	0	0
RAB30-NM_014488.3	0	0	0	0	2	7	8	50	661	20	411	32	664	2876	2459	3220	4097	5572	2004	3484	4552	453	26	19
RAB32-NM_006834.2	0	0	0	0	0	2	0	2	40	7	5	1	504	695	102	5	0	18	2	0	4	0	0	0
RAB38-NM_022337.1	0	0	0	0	0	0	0	0	0	0	0	1	422	1216	55	0	2	1	1	1	1	2	0	0
RAD21-NM_006265.1	0	0	0	0	0	7	1	1	71	10	12	5	420	846	137	5	1	24	0	0	3	2	0	0
RAD51-NM_002875.2	0	1	0	0	8	21	0	3	443	29	76	56	991	1764	1064	1290	656	2174	296	621	429	31	0	10
RAD52-NM_002879.2	0	0	0	0	19	22	29	161	405	72	98	90	1145	5542	4907	7246	8865	8946	8094	7111	1515	1127	0	32
REV1L-NM_016316.2	0	0	0	0	0	8	2	1	98	3	29	4	683	1016	597	38	12	249	6	22	82	6	0	0
RNF10-NM_014868.3	0	0	3	4	212	236	566	3099	10452	5586	1948	29178	1558	10189	8624	12820	17128	18719	20188	16692	3323	14215	5	1083
RPL3L-NM_005061.2	0	0	0	0	0	1	2	10	7	0	1	4	488	2197	1483	2070	889	2479	325	434	700	31	3	2
S100A12-NM_005621.1	0	0	0	0	1	2	2	6	18	0	4	1	824	2266	1535	2063	796	2465	612	1280	1071	87	1	2
S100A8-NM_002964.3	0	0	0	0	0	4	1	4	14	0	0	0	522	1244	1056	183	57	526	39	75	117	4	0	1
SCGB2A2-NM_002411.1	0	0	0	0	0	0	0	1	1	0	0	0	351	833	311	10	6	134	3	4	22	1	0	0
SELE-NM_000450.1	0	0	0	0	0	0	0	0	0	0	0	0	8	89	0	0	0	0	0	0	0	0	0	0
SERPINB7-NM_003784.1	0	0	0	0	0	0	0	1	1	0	0	0	537	806	380	43	14	227	5	11	31	5	0	2
SOX15-NM_006942.1	0	0	0	0	10	4	26	137	609	186	282	917	411	1417	1075	1647	2512	841	902	2059	2617	2665	11	63
STAT1-NM_007315.2	0	1	0	0	0	0	0	0	6	0	0	0	335	144	0	0	0	2	1	0	0	0	0	0
STAT4-NM_003151.2	0	0	0	1	1	0	0	0	0	0	0	1	545	858	161	2	1	22	0	2	2	6	0	0
STMN2-NM_007029.2	0	0	0	0	0	1	0	1	1	0	0	0	498	907	467	107	53	624	25	96	231	8	0	1
STMN4-NM_030795.2	0	0	1	0	0	3	0	3	46	10	2	3	632	3041	1693	1703	1744	4476	373	930	914	57	2	6
TFE3-NM_006521.3	0	0	4	5	168	251	680	2316	5763	3731	497	11576	490	2009	1415	2306	2610	1615	1637	1742	345	473	0	168
TFRC-NM_003234.1	0	0	0	2	13	124	11	337	2047	110	250	356	804	2170	1563	456	135	1140	47	145	94	18	1	1
TGFBR2-NM_003242.4	0	0	0	0	42	90	138	800	4528	743	1263	3143	855	1743	1536	2047	2551	2593	1600	2183	773	823	6	159
TGOLN2-NM_006464.2	0	0	1	0	7	5	8	91	393	40	97	87	474	419	516	141	100	112	58	149	42	20	3	1
TNFAIP1-NM_021137.3	0	0	0	0	4	15	28	135	1264	42	259	189	520	801	544	535	443	700	106	378	323	25	0	5
TNFAIP3-NM_006290.2	0	0	0	1	48	101	149	706	1591	950	128	3734	443	644	432	722	577	941	460	414	54	159	0	24
TP53-NM_000546.2	0	6	9	24	705	962	1722	5298	6532	8266	829	16313	564	2391	1640	3121	1704	3006	2384	1042	133	461	1	32
TP73-NM_005427.1	0	0	2	1	15	15	43	259	1257	331	473	4504	400	2059	1577	3438	4744	5844	5788	8180	5083	6060	31	1454
TRAF1-NM_005658.3	0	0	2	0	1	1	0	0	0	0	0	0	1	0	0	0	0	0	0	0	0	0	0	0
TRAF4-NM_004295.2	0	0	0	0	0	0	0	0	1	1	0	0	0	0	0	0	0	0	0	0	0	0	0	0
WNT1-NM_005430.2	0	0	0	1	2	2	0	3	0	3	1	7	0	0	0	0	1	1	0	0	1	1	0	0
ZNF101-NM_033204.2	1	0	0	0	0	0	1	2	0	0	0	0	0	1	0	0	0	0	0	0	0	0	0	0
ZNF140-NM_003440.2	0	0	0	0	0	0	0	0	0	0	0	0	1	11	1	13	13	16	2	4	5	7	0	3
ZNF192-NM_006298.2	0	0	0	0	0	0	0	5	1	0	0	0	2	1	1	1	3	2	15	10	9	5	0	9
ZNF225-NM_013362.1	0	1	10	0	1	3	0	1	6	0	0	1	0	0	1	0	0	0	1	0	0	0	0	0
ZNF350-NM_021632.3	0	0	0	0	0	1	0	0	0	0	0	0	0	0	0	0	0	0	0	0	0	0	0	0
ZNF434-NM_017810.2	0	1	0	0	0	0	0	0	2	0	0	0	0	0	0	1	0	0	0	0	1	0	0	0
ZNF557-NM_024341.1	0	1	0	2	1	0	3	1	0	1	0	0	0	0	0	0	0	0	0	0	0	0	0	1

## Sheet: SEQC-A-RT1-UTMC-ALL
	NT Count												IS Count													The number of times a native or internal standard template is sequenced and correctly binned according to criteria outlined in methods section for each cross dilution point of internal standard mixture is shown here. The number of internal standard copies loaded in the library preparation is the header for each column. The specific assay is each row. The ratio of the native to internal standard (…
	IS-Concentration: cross-dilution (copies present in library preparation)												IS-Concentration: cross-dilution (copies present in library preparation)
Assay Name	60000000	60000000	60000000	1.81018e+07	322097	317460	122993	28068.7	2724.49	8219.49	7.46907	44.2324	60000000	60000000	60000000	1.81018e+07	322097	317460	122993	28068.7	2724.49	8219.49	7.46907	44.2324
ABCB11-NM_003742.2	0	0	0	0	0	0	0	5	21	1	3	1	196	379	202	345	314	635	203	490	575	38	0	0
ABCB6-NM_005689.1	0	0	0	1	16	11	29	164	609	190	177	912	130	641	333	715	1153	1046	713	1198	436	367	7	44
ABCC11-NM_032583.3	0	0	0	0	1	0	2	17	53	11	72	231	151	607	356	747	1088	1079	1399	2308	1896	538	28	532
ABCC4-NM_005845.2	0	0	0	0	0	0	0	0	0	0	0	0	39	40	3	0	0	1	0	0	0	0	0	0
ABCD2-NM_005164.2	0	0	0	1	0	0	0	0	0	0	0	0	50	20	4	0	0	0	0	1	1	1	0	0
ABCG5-NM_022436.2	0	0	0	0	0	0	0	0	0	0	0	0	13	69	12	0	1	0	0	0	0	0	0	0
ACTB870-NM_001101.870	0	2	5	29	239	105	358	970	567	257	89	484	82	444	240	293	33	30	6	5	0	2	0	0
ADM-NM_001124.1	0	0	0	0	6	5	45	216	432	58	40	416	134	221	119	219	166	155	93	120	26	12	0	9
ADORA2B-NM_000676.2	1	0	0	0	1	2	1	15	136	1	30	7	77	288	215	280	121	77	22	69	74	3	0	0
AES-NM_001130.5	0	0	0	0	0	0	0	0	2	0	0	0	56	61	9	0	0	0	0	0	0	0	0	0
ANXA13-NM_004306.2	0	0	0	0	0	0	0	2	1	0	2	0	77	93	68	95	148	97	132	232	105	2	0	0
ANXA5-NM_001154.2	0	0	0	0	0	0	0	1	4	0	2	0	26	37	11	0	0	3	0	0	1	0	0	0
AOX1-NM_001159.3	0	0	0	0	0	2	0	0	7	0	0	0	99	293	201	220	78	269	19	90	85	4	0	0
APC-NM_000038.3	0	0	0	0	0	0	0	0	2	0	0	0	79	205	66	4	0	13	0	0	0	1	0	0
ATP1A2-NM_000702.2	0	0	0	0	0	0	0	0	0	0	0	0	28	42	2	0	0	0	0	0	0	0	0	0
ATP6AP1-NM_001183.3	0	0	1	3	167	230	392	1898	2562	820	319	3343	169	848	568	984	1013	1389	786	642	102	114	0	13
BACH2-NM_021813.1	0	0	0	1	0	3	1	3	22	4	5	2	48	139	68	18	7	26	3	9	52	0	0	0
BAG1-NM_004323.3	0	0	0	0	14	21	47	242	1137	176	269	1188	92	444	278	470	470	864	216	533	178	32	0	11
BCL2A1-NM_004049.2	0	0	0	0	1	18	3	23	433	4	60	17	120	512	376	303	93	328	19	40	91	2	0	0
BIRC2-NM_001166.3	0	0	0	0	0	0	0	0	2	0	0	0	64	219	87	8	1	40	1	1	7	0	0	0
CD180-NM_005582.1	0	0	0	0	0	0	1	2	25	1	5	2	121	352	267	482	648	797	512	1177	1126	86	0	0
CD80-NM_005191.2	0	0	0	0	0	0	0	0	1	0	0	0	100	183	59	6	0	5	0	0	2	0	0	0
CDH1-NM_004360.2	0	0	0	0	5	12	18	162	825	33	160	280	105	239	172	270	272	448	119	356	82	9	0	14
CDK8-NM_001260.1	0	0	0	0	1	2	0	1	14	0	5	0	97	205	132	19	7	85	0	7	23	0	0	0
CDKN1A-NM_000389.2	0	0	0	1	16	16	28	293	972	144	141	1067	95	255	183	339	356	309	287	334	99	38	0	8
CIRBP-NM_001280.1	0	0	0	0	0	4	1	4	75	1	12	3	97	189	137	19	3	42	0	2	5	1	0	0
CTNNB1-NM_001904.2	0	0	0	3	10	28	17	113	1048	27	182	150	163	887	662	1088	737	844	234	445	225	24	0	7
CYP1A1-NM_000499.2	0	0	0	1	0	0	0	0	0	0	0	0	56	85	3	0	0	0	0	0	0	0	0	0
CYP2C9-NM_000771.2	0	0	0	0	0	0	0	0	1	0	1	0	155	171	122	223	259	187	323	913	534	28	1	2
CYP2F1-NM_000774.3	0	0	0	1	1	2	1	9	42	3	28	33	84	151	93	107	79	116	65	112	98	16	0	5
CYP3A4-NM_017460.3	0	0	0	1	0	0	1	6	63	1	22	1	114	380	240	379	501	182	400	1059	885	24	3	9
CYP3A7-NM_000765.2	0	0	0	0	0	1	0	1	20	0	4	1	87	331	150	312	297	239	105	163	389	5	0	1
CYR61-NM_001554.3	0	0	0	1	25	59	184	820	1019	182	119	1214	115	211	144	256	234	372	154	133	53	15	0	8
DAD1-NM_001344.1	0	1	3	23	668	693	1109	3030	3906	3471	704	6288	127	438	372	593	354	531	164	109	20	40	0	8
DAP-NM_004394.1	0	0	0	0	42	144	84	447	774	200	73	709	48	89	53	24	8	40	4	8	2	3	0	0
DEFB125-NM_153325.2	0	0	1	0	0	0	1	0	0	0	0	0	114	112	40	1	0	0	0	0	3	0	0	0
DEFB4-NM_004942.2	0	0	0	0	4	4	0	21	151	2	103	130	126	403	293	546	664	794	521	1079	1033	118	5	18
DLG7-NM_014750.3	0	0	0	0	0	0	0	0	21	0	3	1	103	213	96	2	0	30	0	5	4	1	0	0
DPP4-NM_001935.3	0	0	1	0	0	1	0	0	0	0	0	0	97	121	73	10	1	30	1	4	8	0	0	0
DPYD-NM_000110.2	0	0	0	0	0	0	0	6	63	0	14	0	162	278	169	309	264	628	99	311	476	5	1	0
DRD5-NM_000798.3	0	0	0	0	2	1	1	19	120	12	21	60	214	914	651	1280	1850	1836	2350	3755	1979	1158	4	198
DUSP3-NM_004090.2	0	0	0	0	0	0	0	0	5	0	0	0	68	89	19	0	0	8	0	1	2	0	0	0
E2F2-NM_004091.2	0	0	0	0	0	1	5	13	81	1	32	3	113	84	52	50	34	125	42	188	46	2	0	1
EDN1-NM_001955.2	0	0	0	1	4	7	24	129	471	90	87	532	90	395	340	658	724	786	619	988	374	206	2	50
EGF-NM_001963.2	0	0	0	0	0	0	0	1	0	0	0	0	51	46	0	0	0	0	0	0	0	0	0	0
EIF2AK3-NM_004836.3	0	0	0	0	0	0	0	0	0	0	0	0	18	20	3	3	3	3	2	5	3	3	1	12
EIF4G2-NM_001418.1	0	0	2	0	0	2	1	6	71	1	2	4	56	53	3	0	0	2	0	0	0	0	0	0
ELAVL1-NM_001419.2	0	0	0	2	16	17	88	531	1094	165	196	1666	177	461	257	538	572	599	1308	1294	234	150	2	57
ELAVL4-NM_021952.2	0	0	0	0	1	1	0	5	15	4	3	3	122	204	124	234	304	259	406	783	381	73	1	8
ERBB4-NM_005235.1	0	0	0	0	0	2	0	0	28	1	15	22	36	117	38	120	82	183	127	246	299	47	2	55
ERCC3-NM_000122.1	0	0	0	0	10	3	28	188	853	137	289	1285	192	454	393	636	886	338	1304	1826	543	585	1	202
FAM107A-NM_007177.1	0	0	0	0	0	0	0	9	34	1	15	4	144	223	226	265	452	188	736	1333	308	16	0	4
FAM77C-NM_024522.1	0	0	0	0	0	0	0	5	46	1	7	10	37	68	26	30	25	49	24	49	23	2	0	0
FGF9-NM_002010.1	0	0	0	0	0	0	0	3	20	0	5	1	179	399	260	417	309	478	159	431	375	10	0	1
FOXA1-NM_004496.2	0	0	0	0	1	0	1	16	118	0	14	2	85	121	74	114	46	54	25	107	55	3	0	0
FPGT-NM_003838.2	0	0	0	0	0	0	0	0	2	0	0	0	23	63	4	0	0	1	0	0	0	0	0	0
FURIN-NM_002569.2	0	0	0	0	0	0	0	0	1	0	0	0	75	71	25	3	0	1	0	1	1	0	0	0
G6PD-NM_000402.2	0	0	1	0	0	0	0	3	1	0	2	1	66	368	267	631	692	649	474	677	316	42	0	4
GAPDHS-NM_014364.3	0	0	0	0	4	2	7	33	200	50	123	1064	119	460	348	610	727	880	740	1278	893	639	6	298
GGH-NM_003878.1	0	0	0	0	0	0	0	0	0	0	0	0	42	72	13	0	0	2	0	0	0	0	0	0
GSTP1-NM_000852.2	1	6	21	83	685	381	1396	2549	1793	614	192	1903	214	1149	686	818	154	200	55	40	3	3	1	4
GSTT1-NM_000853.1	0	0	0	0	4	1	2	30	41	9	15	61	40	87	56	98	88	81	35	47	3	6	0	0
ICAM3-NM_002162.2	0	0	0	2	8	2	4	38	148	5	20	43	42	76	72	43	25	13	13	29	7	1	0	0
IGF2-NM_000612.2	0	3	5	54	626	784	809	1752	1402	888	225	1762	77	224	127	196	35	32	8	13	2	2	0	0
IGF2R-NM_000876.1	0	0	0	0	0	4	1	3	19	0	9	0	88	176	112	163	104	271	27	128	111	20	0	0
IGFBP1-NM_000596.2	0	0	0	1	21	9	99	385	185	143	63	369	35	102	71	51	95	31	80	71	5	13	0	3
IL13-NM_002188.2	0	0	0	0	0	0	0	5	27	12	38	155	64	547	379	814	1260	1254	1117	2431	2101	1430	74	1175
IL18R1-NM_003855.2	0	0	0	0	0	1	0	0	0	0	0	1	84	251	119	4	2	26	1	3	6	1	0	0
IL1B-NM_000576.2	0	0	0	0	0	0	0	1	0	0	0	0	69	234	217	122	110	109	5	13	54	3	0	0
IL1F6-NM_014440.1	0	0	0	0	0	0	0	6	4	1	15	6	135	396	229	401	491	701	501	933	880	173	6	98
IL1F9-NM_019618.2	0	0	0	0	0	2	0	3	68	1	33	2	118	337	223	454	641	881	747	1382	995	200	10	16
IL1R1-NM_000877.2	0	1	0	0	3	4	8	23	59	22	8	57	221	693	382	851	786	1039	746	791	136	244	0	18
IL4R-NM_000418.2	0	0	0	0	14	14	21	241	648	229	112	1247	103	292	133	281	317	456	265	313	71	175	1	27
IL6-NM_000600.1	0	0	0	0	1	0	10	63	226	22	183	185	186	752	475	806	1030	465	953	1617	1117	275	2	22
IRF6-NM_006147.2	0	0	0	0	0	1	1	6	77	2	79	2	161	423	220	398	513	288	511	1344	1037	48	2	1
JAK2-NM_004972.2	0	0	0	0	0	2	0	0	1	0	0	0	136	242	72	0	1	26	1	2	4	0	0	0
JAK3-NM_000215.2	0	0	0	0	1	1	3	9	56	5	32	18	64	369	264	475	585	253	513	750	877	563	3	29
JUNB-NM_002229.2	0	0	1	3	5	4	5	12	22	13	3	38	82	117	242	351	69	52	15	6	2	4	0	0
JUN-NM_002228.3	0	0	0	0	0	0	0	0	1	0	0	0	48	75	2	0	0	0	0	0	1	0	0	0
KCNS3-NM_002252.3	0	0	0	0	0	0	0	0	0	0	0	0	58	26	8	0	0	1	0	1	0	0	0	0
KIAA0101-NM_014736.4	0	0	0	0	1	4	3	24	147	8	21	45	86	148	120	161	103	283	27	72	26	12	1	2
KIAA0152-NM_014730.2	0	0	0	0	18	33	28	133	431	150	73	681	57	313	186	334	489	611	271	276	91	100	0	21
KIT-NM_000222.1	0	0	0	0	0	0	0	0	1	0	0	0	59	55	24	11	13	74	2	20	63	1	0	0
KRT24-NM_019016.1	0	0	0	0	0	0	0	0	1	0	0	0	184	538	341	715	727	692	519	721	280	38	0	3
LTA-NM_000595.2	0	0	0	0	2	1	0	1	1	0	1	0	46	452	254	409	227	452	62	142	82	7	0	0
LYPLA2-NM_007260.2	0	0	0	0	2	6	5	36	226	7	39	35	51	22	12	14	5	18	8	20	11	7	1	10
MAP2K6-NM_002758.2	0	0	0	0	0	0	0	0	0	0	0	0	78	159	15	0	1	5	0	0	2	2	1	2
MAP3K14-NM_003954.1	0	0	0	0	0	0	1	1	6	0	13	1	115	683	326	807	1028	857	1205	2013	2034	768	55	1703
MAP3K5-NM_005923.3	0	0	1	1	1	1	0	19	83	2	11	11	55	176	103	219	251	255	128	396	245	40	1	8
MAP3K8-NM_005204.2	0	0	0	0	0	1	0	4	41	1	19	2	130	425	262	492	520	530	506	875	901	54	5	3
MDM2-NM_002392.2	0	0	0	0	0	0	1	7	53	10	21	42	23	164	79	144	208	244	58	182	147	136	0	10
MDM4-NM_002393.2	0	0	0	1	1	2	1	8	43	5	15	9	56	60	40	39	120	47	163	315	70	28	0	1
MDS1-NM_004991.1	0	0	0	0	0	1	1	2	18	0	2	0	120	262	185	265	246	206	170	380	323	11	0	2
MGMT-NM_002412.2	0	0	0	0	3	15	11	69	144	17	19	118	75	158	105	181	81	217	35	46	10	4	0	0
MMP1-NM_002421.2	0	0	0	0	0	3	1	1	115	0	10	4	63	203	111	62	12	139	1	19	24	2	0	0
MMP21-NM_147191.1	0	0	0	0	0	0	2	0	10	0	1	1	85	235	166	195	78	99	35	84	41	2	0	0
MMP2-NM_004530.2	0	0	0	1	14	9	45	293	1124	390	361	1973	125	390	251	467	643	793	588	571	215	161	0	29
MMP7-NM_002423.3	0	0	0	0	0	0	0	0	0	0	0	0	79	144	34	0	1	4	0	0	0	0	0	0
MMP9-NM_004994.2	0	0	0	0	3	3	2	12	138	17	276	348	264	1724	1123	2019	2939	3422	2778	5060	5274	3118	46	2382
MYB-NM_005375.2	0	1	0	1	66	82	140	899	3850	1296	981	5743	166	984	636	1163	1579	1353	863	1542	508	366	1	157
MYC-NM_002467.3	0	0	0	1	3	5	6	58	236	87	56	350	20	101	56	211	141	149	71	67	16	34	0	10
NR2C2-NM_003298.3	0	0	0	0	1	2	0	6	94	0	34	2	124	208	135	137	76	93	46	183	157	3	0	0
NUDT11-NM_018159.2	0	0	0	0	0	2	3	1	22	1	3	4	97	195	130	203	209	345	127	278	173	34	0	7
PCTK2-NM_002595.2	0	1	0	0	0	0	1	6	46	0	10	0	113	72	40	25	11	99	5	42	36	0	0	0
PDGFRA-NM_006206.3	0	0	0	0	0	0	0	0	0	0	0	0	56	77	17	0	0	1	0	0	0	0	0	0
PICALM-NM_007166.2	0	0	0	0	0	0	0	0	0	0	0	0	34	11	1	0	0	0	0	1	0	0	0	0
PLXNC1-NM_005761.1	0	0	0	0	0	1	0	0	3	0	0	0	80	187	84	22	0	31	0	1	9	0	0	1
POU1F1-NM_000306.1	0	0	0	0	0	0	0	0	0	0	0	0	81	166	92	75	38	174	10	50	34	0	0	0
POU6F2-NM_007252.2	0	0	1	0	0	1	0	0	36	2	9	2	129	269	214	302	223	481	78	285	245	13	2	4
PPIF-NM_005729.3	0	0	0	0	1	21	11	114	302	15	71	142	90	286	184	142	4	116	4	17	8	0	0	1
PPP1CC-NM_002710.1	1	0	0	1	1	27	4	32	89	14	8	53	45	92	34	15	2	30	0	4	4	1	0	0
PPP6C-NM_002721.3	0	0	0	0	3	6	0	17	82	3	17	8	161	371	282	138	36	99	15	49	34	2	0	0
RAB11A-NM_004663.3	1	0	0	0	0	1	0	0	0	0	0	0	57	73	4	0	0	2	0	1	0	1	0	0
RAB30-NM_014488.3	0	0	0	0	0	1	0	13	74	1	43	2	101	271	185	308	384	492	248	635	654	21	0	1
RAB32-NM_006834.2	0	0	0	0	0	0	0	0	9	0	0	0	75	107	12	1	0	1	0	1	1	0	0	0
RAB38-NM_022337.1	0	0	0	0	0	0	0	0	0	0	0	0	45	159	0	0	0	1	0	1	0	0	0	1
RAD21-NM_006265.1	0	0	0	0	0	1	0	1	13	0	3	0	85	98	14	0	0	5	0	0	0	0	0	0
RAD51-NM_002875.2	0	0	0	0	0	7	2	3	93	2	17	8	180	332	183	271	75	312	52	103	71	2	0	0
RAD52-NM_002879.2	0	0	0	0	1	3	4	30	91	14	20	9	180	895	734	1163	1447	1605	944	1162	304	129	0	3
REV1L-NM_016316.2	0	0	0	0	0	0	0	0	22	0	8	0	121	128	71	5	2	38	1	4	17	0	0	0
RNF10-NM_014868.3	0	0	0	1	38	41	74	550	1944	621	460	3364	257	1685	1384	2195	3002	3749	3017	3028	674	1664	2	132
RPL3L-NM_005061.2	0	0	0	0	1	0	0	3	2	0	0	0	125	216	110	190	70	203	48	106	82	0	0	0
S100A12-NM_005621.1	0	0	0	0	0	1	0	0	10	0	2	0	127	325	236	282	124	491	48	184	203	8	1	0
S100A8-NM_002964.3	0	0	0	0	0	0	0	0	1	0	0	0	94	173	125	32	7	65	2	10	27	0	0	0
SCGB2A2-NM_002411.1	0	0	0	0	0	0	0	0	0	0	0	0	87	66	23	0	1	7	1	2	1	0	0	0
SELE-NM_000450.1	0	0	0	0	0	0	0	0	0	0	0	0	3	9	0	0	0	0	0	0	0	0	0	0
SERPINB7-NM_003784.1	0	0	0	0	0	0	0	0	0	0	0	0	96	134	53	6	6	38	0	1	5	1	0	0
SOX15-NM_006942.1	0	0	0	0	2	0	3	17	63	18	51	65	123	105	78	96	209	84	313	679	233	138	4	5
STAT1-NM_007315.2	0	0	0	0	0	0	0	0	1	0	0	0	62	68	0	0	0	0	0	0	0	0	0	0
STAT4-NM_003151.2	0	0	0	0	0	0	0	0	0	0	0	0	60	97	13	1	0	5	0	0	0	0	0	0
STMN2-NM_007029.2	0	0	0	0	0	0	0	0	0	0	0	0	61	126	65	18	8	92	2	9	38	0	0	0
STMN4-NM_030795.2	0	0	0	0	0	0	0	1	5	1	2	0	144	530	300	462	250	870	61	177	202	5	0	0
TFE3-NM_006521.3	0	0	2	0	34	33	85	371	1066	203	125	1490	79	307	217	390	391	218	220	323	56	30	0	27
TFRC-NM_003234.1	0	0	0	1	2	23	4	52	404	12	53	39	144	390	239	70	19	215	9	31	26	6	0	0
TGFBR2-NM_003242.4	0	0	0	0	5	10	18	133	787	91	218	421	140	263	182	315	342	417	183	460	157	103	1	28
TGOLN2-NM_006464.2	0	0	0	0	1	1	1	23	33	2	19	2	66	37	35	17	13	11	4	14	6	0	0	0
TNFAIP1-NM_021137.3	0	0	0	0	0	1	3	27	112	0	27	12	75	90	46	32	39	31	24	64	38	1	0	0
TNFAIP3-NM_006290.2	0	0	0	0	6	18	27	125	348	58	34	526	67	124	49	117	86	154	79	64	13	13	0	3
TP53-NM_000546.2	0	1	0	3	99	135	191	848	1201	634	174	1803	106	483	353	645	589	591	387	213	29	62	0	2
TP73-NM_005427.1	0	0	0	0	6	7	9	65	255	38	157	695	75	419	317	680	948	1131	1158	1745	1140	575	6	235
TRAF1-NM_005658.3	0	1	0	0	0	0	0	0	2	0	0	0	0	0	0	0	0	0	0	0	0	0	0	0
TRAF4-NM_004295.2	0	0	0	0	0	0	0	0	0	0	0	0	0	0	0	0	0	0	0	0	0	0	0	0
WNT1-NM_005430.2	0	0	0	0	0	1	0	1	0	0	0	0	0	0	0	0	0	0	0	0	0	0	0	0
ZNF101-NM_033204.2	0	0	0	0	0	0	0	1	0	0	0	0	0	0	0	0	0	0	0	0	0	0	0	0
ZNF140-NM_003440.2	0	0	0	0	0	0	0	0	0	0	0	0	0	0	0	0	1	0	0	1	1	1	0	0
ZNF192-NM_006298.2	0	0	0	0	0	1	0	0	0	0	0	0	0	0	0	0	0	0	1	1	2	0	0	2
ZNF225-NM_013362.1	1	0	0	0	1	1	0	0	1	0	0	0	0	0	0	0	0	0	0	0	0	0	0	0
ZNF350-NM_021632.3	0	0	0	0	0	0	0	0	0	0	0	0	0	0	0	0	0	0	0	0	0	0	0	0
ZNF434-NM_017810.2	0	0	0	0	0	0	0	0	0	0	0	0	0	0	0	0	0	0	0	0	0	0	0	0
ZNF557-NM_024341.1	0	0	0	1	0	0	0	0	0	0	0	0	0	0	0	0	0	0	0	0	0	0	0	0

## Sheet: SEQC-A-RT1-ALL
	NT Count												IS Count													The number of times a native or internal standard template is sequenced and correctly binned according to criteria outlined in methods section for each cross dilution point of internal standard mixture is shown here. The number of internal standard copies loaded in the library preparation is the header for each column. The specific assay is each row. The ratio of the native to internal standard (…
	IS-Concentration: cross-dilution (copies present in library preparation)												IS-Concentration: cross-dilution (copies present in library preparation)
Assay Name	60000000	60000000	1.5208e+07	3.96478e+06	89133.7	86186	28744.6	6653.5	651.324	2302.14	7.5193	66.0803	60000000	60000000	1.5208e+07	3.96478e+06	89133.7	86186	28744.6	6653.5	651.324	2302.14	7.5193	66.0803
ABCB11-NM_003742.2	0	1	0	2	0	0	1	32	130	9	16	4	1624	2579	1433	2778	2119	3624	1966	3335	3106	415	0	6
ABCB6-NM_005689.1	1	1	2	4	63	43	185	910	2584	942	666	5555	1446	6993	4170	9250	11736	13047	12557	14178	3859	5442	31	712
ABCC11-NM_032583.3	0	3	1	0	6	11	23	74	387	199	367	2547	933	4906	3366	6417	9552	10734	7978	9894	12965	12475	130	5852
ABCC4-NM_005845.2	1	0	0	0	0	0	0	0	0	1	0	0	319	430	34	0	0	3	0	0	1	0	0	0
ABCD2-NM_005164.2	1	0	0	2	0	0	1	1	3	0	0	0	294	312	68	2	1	7	2	2	5	1	0	0
ABCG5-NM_022436.2	0	0	0	0	0	0	0	0	1	1	0	0	105	509	107	1	1	10	0	0	2	0	0	0
ACTB870-NM_001101.870	2	55	113	506	3377	2605	4482	7756	6266	5389	696	10622	620	3420	1781	2260	151	223	86	33	3	26	0	0
ADM-NM_001124.1	0	0	1	6	95	136	373	1547	4038	1267	409	5557	964	2445	1648	2088	1536	2395	757	780	194	112	0	49
ADORA2B-NM_000676.2	1	0	0	1	12	24	5	71	1283	35	135	91	569	2940	2586	3356	1443	2483	154	430	604	80	1	14
AES-NM_001130.5	0	0	0	0	0	4	0	1	20	5	0	0	249	887	111	1	0	1	0	0	1	0	0	0
ANXA13-NM_004306.2	0	0	1	0	1	0	1	19	31	3	6	2	459	380	226	385	716	445	750	1128	394	21	0	1
ANXA5-NM_001154.2	0	0	0	0	1	0	0	1	57	2	5	6	114	637	305	8	1	83	0	0	9	1	0	0
AOX1-NM_001159.3	0	0	2	0	2	5	1	6	53	0	2	0	725	2497	1827	1665	456	2361	198	588	555	53	1	6
APC-NM_000038.3	0	0	0	0	0	1	0	0	3	2	0	2	732	1853	665	18	2	76	1	4	7	5	0	0
ATP1A2-NM_000702.2	0	0	1	0	0	0	1	0	0	3	0	0	116	449	14	1	0	4	0	0	0	4	0	0
ATP6AP1-NM_001183.3	1	4	6	31	1050	1395	3759	11976	14665	11138	1474	22374	1126	5227	3040	5543	5988	7721	6329	4217	518	1304	2	105
BACH2-NM_021813.1	2	1	3	3	2	16	5	17	104	29	21	6	451	1307	851	247	81	486	11	65	389	8	0	2
BAG1-NM_004323.3	0	2	0	2	110	135	363	1730	5837	1315	1423	9566	1104	4228	2496	4516	5008	7619	3260	4662	1617	459	4	105
BCL2A1-NM_004049.2	0	7	2	11	34	157	36	251	2835	83	349	216	944	4098	3209	2499	728	2635	140	247	548	39	0	4
BIRC2-NM_001166.3	0	0	0	1	0	1	0	7	11	2	0	0	632	1902	1004	59	10	325	3	15	49	4	0	0
CD180-NM_005582.1	0	1	0	0	3	3	2	26	106	5	24	3	787	1546	1505	1971	3685	5106	4387	8645	5757	875	5	9
CD80-NM_005191.2	0	0	0	0	1	2	0	1	8	0	0	0	625	1751	521	23	11	77	3	11	12	10	0	0
CDH1-NM_004360.2	0	2	0	5	85	154	75	823	6916	838	1061	3669	476	3024	2556	3423	3448	5782	527	1402	853	312	1	150
CDK8-NM_001260.1	0	0	0	0	3	6	0	7	186	6	28	6	753	1623	1130	113	28	607	17	73	186	19	1	0
CDKN1A-NM_000389.2	0	1	2	5	152	201	105	935	6990	2636	837	11900	338	2634	2010	3021	3524	4231	1435	1227	610	944	2	83
CIRBP-NM_001280.1	0	1	1	0	1	35	1	15	645	13	55	20	886	1805	1331	193	35	373	13	25	63	5	0	2
CTNNB1-NM_001904.2	0	1	3	7	80	200	163	855	6824	345	1020	1339	1424	7488	6319	8890	6630	7996	2799	3569	1456	420	1	56
CYP1A1-NM_000499.2	1	0	1	2	1	3	1	0	2	0	1	0	330	651	15	0	0	0	0	0	0	2	0	0
CYP2C9-NM_000771.2	0	0	0	0	0	0	0	0	4	0	8	0	1000	2234	1684	3075	3687	3352	2681	5617	4807	601	13	35
CYP2F1-NM_000774.3	1	0	1	2	8	8	3	57	216	40	151	303	656	1167	775	889	567	925	516	821	573	158	2	43
CYP3A4-NM_017460.3	0	2	4	5	5	5	4	54	400	14	127	28	827	3344	1542	3971	3518	1885	3513	7475	4664	408	8	119
CYP3A7-NM_000765.2	0	2	0	0	0	4	2	6	92	1	22	3	1093	3216	1797	3423	3117	3155	1346	1619	2673	162	0	6
CYR61-NM_001554.3	0	4	2	16	381	596	1415	5012	9318	5247	874	18521	803	2183	1799	2721	2679	3979	1037	829	369	640	0	65
DAD1-NM_001344.1	0	11	19	127	4373	4449	9157	20375	20220	29682	3325	50280	1349	4153	3519	5351	2920	4034	2060	1008	164	420	0	103
DAP-NM_004394.1	1	7	6	16	319	988	726	3144	4724	2586	459	7057	369	703	533	262	66	303	46	53	14	28	0	1
DEFB125-NM_153325.2	0	1	1	0	0	0	1	0	1	1	0	0	745	1456	497	12	1	15	2	3	13	1	0	0
DEFB4-NM_004942.2	0	0	0	1	10	18	15	137	962	161	734	1284	1023	3279	2560	4199	5509	6816	4698	7560	6750	2451	35	251
DLG7-NM_014750.3	0	3	1	1	1	6	0	1	207	4	38	4	808	1726	985	28	6	149	7	15	40	3	0	1
DPP4-NM_001935.3	4	3	2	3	0	2	2	1	7	1	1	0	822	1645	966	88	29	371	11	26	64	10	0	0
DPYD-NM_000110.2	0	1	1	0	3	11	3	22	349	7	82	6	1180	2277	1115	2242	2328	5056	1082	2456	3007	135	3	6
DRD5-NM_000798.3	0	0	0	1	6	10	18	131	709	194	78	432	1308	6568	5283	9932	12456	12448	17476	22810	10968	15353	11	1705
DUSP3-NM_004090.2	0	3	0	2	1	2	0	1	12	2	2	1	594	796	229	6	3	50	1	4	8	1	0	0
E2F2-NM_004091.2	0	0	0	1	5	13	26	112	727	8	147	45	902	792	674	549	391	1516	373	1358	452	31	1	4
EDN1-NM_001955.2	0	2	4	3	43	81	215	762	2771	928	486	4043	715	3034	2550	5011	5597	6667	5987	7279	2412	2741	10	490
EGF-NM_001963.2	0	0	1	1	1	3	0	2	0	5	0	0	330	644	21	1	1	4	0	0	2	2	0	0
EIF2AK3-NM_004836.3	0	0	0	0	0	0	0	0	3	1	0	0	130	260	36	26	33	36	57	57	43	33	6	161
EIF4G2-NM_001418.1	0	1	18	0	1	33	7	16	453	24	39	22	307	189	18	0	0	5	0	0	1	2	0	0
ELAVL1-NM_001419.2	1	0	2	5	225	222	670	3067	11113	2464	1491	26531	1172	4898	3102	6161	7173	6846	8954	8003	1953	3573	5	575
ELAVL4-NM_021952.2	0	0	0	1	2	1	3	14	136	12	15	29	810	2125	1574	2503	3582	3728	2784	4553	3250	1134	6	168
ERBB4-NM_005235.1	0	0	0	0	0	3	4	10	129	4	47	94	174	776	272	917	332	1302	830	1378	1944	314	11	531
ERCC3-NM_000122.1	1	2	1	4	128	116	183	743	8858	1933	2098	21118	1124	5567	5129	7864	10438	9143	7959	9492	5351	11177	13	3108
FAM107A-NM_007177.1	0	0	0	0	2	2	7	42	249	25	94	29	1025	3031	2903	4061	5240	3025	4958	7928	3262	366	10	64
FAM77C-NM_024522.1	0	0	0	1	1	5	11	38	444	16	72	59	317	693	325	411	233	831	134	301	216	6	0	4
FGF9-NM_002010.1	0	0	0	1	1	1	0	13	92	0	49	12	1139	2911	2093	2934	2168	4158	1214	2657	1979	198	0	12
FOXA1-NM_004496.2	0	0	0	1	2	5	8	55	986	9	129	56	673	915	725	835	391	592	269	875	459	22	2	4
FPGT-NM_003838.2	0	0	0	0	0	4	0	0	3	8	0	0	358	502	37	0	0	7	0	0	0	0	0	0
FURIN-NM_002569.2	0	0	0	0	0	1	0	1	12	6	0	3	533	576	206	9	6	8	3	4	1	2	0	0
G6PD-NM_000402.2	0	0	1	2	0	1	2	8	6	1	3	3	294	1274	816	2166	2032	1347	1736	2400	925	180	4	26
GAPDHS-NM_014364.3	0	0	1	1	21	20	60	222	1028	505	485	7035	646	2122	2103	2784	3955	3772	5396	7565	3679	5255	20	1731
GGH-NM_003878.1	0	1	5	0	0	1	1	0	3	1	0	0	315	711	123	3	0	4	0	0	0	0	0	0
GSTP1-NM_000852.2	6	78	209	1043	6799	5539	7264	10195	15167	8895	1227	29566	1412	7979	4703	5629	907	1243	470	247	39	99	1	15
GSTT1-NM_000853.1	0	0	0	0	22	27	50	244	294	131	79	710	322	619	364	458	558	664	333	408	24	71	1	0
ICAM3-NM_002162.2	0	0	2	6	41	20	45	444	1620	76	98	683	268	592	543	431	251	90	99	228	40	10	0	7
IGF2-NM_000612.2	3	31	42	270	2997	3729	5066	9682	5852	5396	816	9198	543	1263	485	924	146	251	103	87	6	16	0	1
IGF2R-NM_000876.1	0	0	0	0	1	10	5	17	115	7	83	4	714	1509	1391	1503	983	2533	473	1097	859	196	4	6
IGFBP1-NM_000596.2	0	0	1	7	184	55	345	1370	2155	1032	419	6437	135	1283	691	1178	1210	199	263	224	63	113	0	29
IL13-NM_002188.2	0	0	0	1	2	5	9	59	129	126	162	963	645	4158	2300	5777	10446	10376	11729	18047	12469	17222	415	10604
IL18R1-NM_003855.2	2	3	2	0	1	16	3	6	7	5	0	7	608	2043	1172	66	21	246	6	32	40	11	0	0
IL1B-NM_000576.2	0	0	0	0	1	5	0	2	47	2	4	5	160	2539	2308	1520	839	2073	23	39	568	29	1	2
IL1F6-NM_014440.1	0	1	0	0	0	1	4	14	46	4	80	50	884	2409	1755	2764	3310	4691	3893	5921	5186	2856	35	821
IL1F9-NM_019618.2	1	2	0	0	1	11	8	39	317	40	165	29	954	3561	3191	4782	7513	8532	6298	9298	8496	4500	87	241
IL1R1-NM_000877.2	0	1	0	0	15	22	66	177	294	180	38	336	904	2218	1096	2669	2181	3514	4660	4379	418	907	0	55
IL4R-NM_000418.2	0	3	2	4	85	135	253	1606	4716	3580	594	13235	826	2322	1002	2015	2605	3129	2905	2269	404	1762	1	210
IL6-NM_000600.1	0	0	1	0	23	18	74	416	1994	490	1847	2614	1315	5738	4107	6650	8321	6409	8806	11198	5993	3810	16	199
IRF6-NM_006147.2	0	1	0	0	3	4	3	45	570	21	490	8	684	4767	2756	5433	6343	5560	2133	4846	8323	1319	30	44
JAK2-NM_004972.2	0	0	0	1	0	3	0	0	12	5	0	1	1023	1921	812	7	9	163	4	15	29	7	0	4
JAK3-NM_000215.2	1	0	0	0	2	7	14	37	359	98	150	186	652	4078	2216	5173	5983	3175	7004	8986	8061	7732	23	484
JUNB-NM_002229.2	0	0	4	9	42	36	48	68	122	151	6	312	446	676	1516	2156	447	341	151	38	9	35	0	5
JUN-NM_002228.3	0	0	0	0	0	1	2	1	3	2	0	0	441	861	19	3	0	4	0	0	2	0	0	0
KCNS3-NM_002252.3	1	0	6	2	1	1	0	1	7	1	0	0	418	466	143	3	1	3	0	2	8	0	0	0
KIAA0101-NM_014736.4	0	1	0	0	5	36	23	148	847	103	108	324	657	1244	914	1144	762	1940	378	553	242	104	1	15
KIAA0152-NM_014730.2	0	2	1	4	153	249	352	1250	3389	2277	507	7662	513	3474	2447	3811	4698	5937	3534	3299	784	2172	0	204
KIT-NM_000222.1	0	0	0	0	1	0	0	0	4	2	1	0	502	710	343	129	85	746	49	168	385	30	0	1
KRT24-NM_019016.1	0	0	0	1	0	0	0	1	6	2	1	0	1326	4671	3501	6001	6455	5029	4821	5007	2181	482	1	51
LTA-NM_000595.2	0	36	9	65	40	8	4	5	14	3	1	3	459	3351	2166	3389	1826	3457	739	1109	589	115	0	6
LYPLA2-NM_007260.2	0	1	3	3	32	97	16	441	2444	84	223	613	450	641	359	312	125	310	127	217	176	97	10	116
MAP2K6-NM_002758.2	0	0	0	0	0	1	0	0	3	2	0	0	633	1033	96	4	2	15	2	4	8	6	1	4
MAP3K14-NM_003954.1	0	0	0	0	0	1	1	7	39	3	67	33	721	3980	1575	4877	4873	4233	8874	12244	8438	8506	225	11511
MAP3K5-NM_005923.3	1	0	1	3	3	13	10	81	468	41	63	125	243	1819	1402	2215	2427	3084	634	1411	1852	729	3	68
MAP3K8-NM_005204.2	0	0	2	0	3	3	4	22	302	9	138	17	590	3649	2638	4718	4783	5842	1927	2464	6616	1080	24	53
MDM2-NM_002392.2	0	0	0	0	4	11	8	56	392	107	95	463	166	1331	828	1141	1739	1941	347	1734	987	1600	3	123
MDM4-NM_002393.2	1	3	2	2	14	8	16	74	521	37	126	150	423	1673	1251	1570	2608	889	1342	1693	1955	318	4	28
MDS1-NM_004991.1	1	1	0	0	0	1	3	12	167	9	20	5	583	2711	2517	3371	3254	3854	633	965	3088	286	0	19
MGMT-NM_002412.2	0	0	0	1	41	71	77	503	562	351	109	1204	646	1436	1059	1467	626	1641	311	375	116	96	1	15
MMP1-NM_002421.2	0	0	0	2	3	26	3	44	638	11	84	34	679	1684	1284	499	134	1132	47	133	210	19	0	2
MMP21-NM_147191.1	0	0	0	0	0	5	19	5	66	3	9	7	673	2122	1465	1926	688	1289	200	483	319	47	1	7
MMP2-NM_004530.2	1	1	0	2	80	61	417	1875	5964	3809	2085	15867	1041	3437	2526	4448	5506	6217	5432	4721	1470	2355	0	334
MMP7-NM_002423.3	0	0	0	0	1	0	0	4	4	0	1	1	716	1522	358	5	2	19	0	1	0	3	0	5
MMP9-NM_004994.2	0	0	0	0	13	19	20	149	796	269	1370	2863	1869	11483	8766	14152	21069	22439	25746	35071	31219	37296	217	19120
MYB-NM_005375.2	0	4	2	14	335	496	1146	5392	20585	12523	4892	42097	550	9588	7299	11290	14852	13956	2379	4565	3896	8243	6	1726
MYC-NM_002467.3	0	0	0	2	39	65	73	410	1210	737	234	2839	92	500	234	1210	570	586	428	387	70	205	0	31
NR2C2-NM_003298.3	0	0	0	1	3	26	4	64	904	18	311	19	882	2291	1625	1451	991	2642	327	1073	1312	94	2	2
NUDT11-NM_018159.2	1	0	0	0	1	4	12	21	134	28	20	18	810	1675	876	1257	2146	2689	1328	2231	1089	458	2	51
PCTK2-NM_002595.2	0	1	0	0	0	20	2	20	352	9	71	6	795	1102	780	412	149	1292	52	268	412	21	0	2
PDGFRA-NM_006206.3	0	0	1	0	0	0	3	1	22	2	3	2	344	264	66	0	0	3	0	3	1	0	0	0
PICALM-NM_007166.2	0	0	1	0	0	0	0	0	17	1	0	1	187	191	26	0	0	0	0	1	1	0	0	0
PLXNC1-NM_005761.1	0	0	0	0	0	3	1	1	14	0	0	0	486	1337	649	97	16	217	9	12	28	3	0	2
POU1F1-NM_000306.1	1	1	0	0	1	0	0	3	7	3	2	1	567	1547	916	798	404	1797	67	281	250	20	0	3
POU6F2-NM_007252.2	0	0	1	0	1	13	6	16	213	13	46	8	841	2820	2350	3046	2205	4714	622	1727	1874	236	9	44
PPIF-NM_005729.3	0	2	4	1	19	105	68	833	1134	244	377	979	693	2083	1489	929	82	789	62	203	37	11	0	4
PPP1CC-NM_002710.1	1	1	1	1	18	156	46	210	572	144	33	353	295	604	285	93	13	159	6	23	15	2	0	4
PPP6C-NM_002721.3	0	0	0	0	3	8	3	57	209	8	54	19	1048	2182	1659	873	197	570	89	356	175	29	0	1
RAB11A-NM_004663.3	1	3	1	1	0	4	0	0	9	2	0	0	340	602	14	0	3	6	0	4	2	3	0	0
RAB30-NM_014488.3	0	0	0	0	2	8	8	63	735	21	454	34	765	3147	2644	3528	4481	6064	2252	4119	5206	474	26	20
RAB32-NM_006834.2	0	0	0	0	0	2	0	2	49	7	5	1	579	802	114	6	0	19	2	1	5	0	0	0
RAB38-NM_022337.1	0	0	0	0	0	0	0	0	0	0	0	1	467	1375	55	0	2	2	1	2	1	2	0	1
RAD21-NM_006265.1	0	0	0	0	0	8	1	2	84	10	15	5	505	944	151	5	1	29	0	0	3	2	0	0
RAD51-NM_002875.2	0	1	0	0	8	28	2	6	536	31	93	64	1171	2096	1247	1561	731	2486	348	724	500	33	0	10
RAD52-NM_002879.2	0	0	0	0	20	25	33	191	496	86	118	99	1325	6437	5641	8409	10312	10551	9038	8273	1819	1256	0	35
REV1L-NM_016316.2	0	0	0	0	0	8	2	1	120	3	37	4	804	1144	668	43	14	287	7	26	99	6	0	0
RNF10-NM_014868.3	0	0	3	5	250	277	640	3649	12396	6207	2408	32542	1815	11874	10008	15015	20130	22468	23205	19720	3997	15879	7	1215
RPL3L-NM_005061.2	0	0	0	0	1	1	2	13	9	0	1	4	613	2413	1593	2260	959	2682	373	540	782	31	3	2
S100A12-NM_005621.1	0	0	0	0	1	3	2	6	28	0	6	1	951	2591	1771	2345	920	2956	660	1464	1274	95	2	2
S100A8-NM_002964.3	0	0	0	0	0	4	1	4	15	0	0	0	616	1417	1181	215	64	591	41	85	144	4	0	1
SCGB2A2-NM_002411.1	0	0	0	0	0	0	0	1	1	0	0	0	438	899	334	10	7	141	4	6	23	1	0	0
SELE-NM_000450.1	0	0	0	0	0	0	0	0	0	0	0	0	11	98	0	0	0	0	0	0	0	0	0	0
SERPINB7-NM_003784.1	0	0	0	0	0	0	0	1	1	0	0	0	633	940	433	49	20	265	5	12	36	6	0	2
SOX15-NM_006942.1	0	0	0	0	12	4	29	154	672	204	333	982	534	1522	1153	1743	2721	925	1215	2738	2850	2803	15	68
STAT1-NM_007315.2	0	1	0	0	0	0	0	0	7	0	0	0	397	212	0	0	0	2	1	0	0	0	0	0
STAT4-NM_003151.2	0	0	0	1	1	0	0	0	0	0	0	1	605	955	174	3	1	27	0	2	2	6	0	0
STMN2-NM_007029.2	0	0	0	0	0	1	0	1	1	0	0	0	559	1033	532	125	61	716	27	105	269	8	0	1
STMN4-NM_030795.2	0	0	1	0	0	3	0	4	51	11	4	3	776	3571	1993	2165	1994	5346	434	1107	1116	62	2	6
TFE3-NM_006521.3	0	0	6	5	202	284	765	2687	6829	3934	622	13066	569	2316	1632	2696	3001	1833	1857	2065	401	503	0	195
TFRC-NM_003234.1	0	0	0	3	15	147	15	389	2451	122	303	395	948	2560	1802	526	154	1355	56	176	120	24	1	1
TGFBR2-NM_003242.4	0	0	0	0	47	100	156	933	5315	834	1481	3564	995	2006	1718	2362	2893	3010	1783	2643	930	926	7	187
TGOLN2-NM_006464.2	0	0	1	0	8	6	9	114	426	42	116	89	540	456	551	158	113	123	62	163	48	20	3	1
TNFAIP1-NM_021137.3	0	0	0	0	4	16	31	162	1376	42	286	201	595	891	590	567	482	731	130	442	361	26	0	5
TNFAIP3-NM_006290.2	0	0	0	1	54	119	176	831	1939	1008	162	4260	510	768	481	839	663	1095	539	478	67	172	0	27
TP53-NM_000546.2	0	7	9	27	804	1097	1913	6146	7733	8900	1003	18116	670	2874	1993	3766	2293	3597	2771	1255	162	523	1	34
TP73-NM_005427.1	0	0	2	1	21	22	52	324	1512	369	630	5199	475	2478	1894	4118	5692	6975	6946	9925	6223	6635	37	1689
TRAF1-NM_005658.3	0	1	2	0	1	1	0	0	2	0	0	0	1	0	0	0	0	0	0	0	0	0	0	0
TRAF4-NM_004295.2	0	0	0	0	0	0	0	0	1	1	0	0	0	0	0	0	0	0	0	0	0	0	0	0
WNT1-NM_005430.2	0	0	0	1	2	3	0	4	0	3	1	7	0	0	0	0	1	1	0	0	1	1	0	0
ZNF101-NM_033204.2	1	0	0	0	0	0	1	3	0	0	0	0	0	1	0	0	0	0	0	0	0	0	0	0
ZNF140-NM_003440.2	0	0	0	0	0	0	0	0	0	0	0	0	1	11	1	13	14	16	2	5	6	8	0	3
ZNF192-NM_006298.2	0	0	0	0	0	1	0	5	1	0	0	0	2	1	1	1	3	2	16	11	11	5	0	11
ZNF225-NM_013362.1	1	1	10	0	2	4	0	1	7	0	0	1	0	0	1	0	0	0	1	0	0	0	0	0
ZNF350-NM_021632.3	0	0	0	0	0	1	0	0	0	0	0	0	0	0	0	0	0	0	0	0	0	0	0	0
ZNF434-NM_017810.2	0	1	0	0	0	0	0	0	2	0	0	0	0	0	0	1	0	0	0	0	1	0	0	0
ZNF557-NM_024341.1	0	1	0	3	1	0	3	1	0	1	0	0	0	0	0	0	0	0	0	0	0	0	0	1

## Sheet: SEQC-A-RT2-OU
	NT Count												IS Count													The number of times a native or internal standard template is sequenced and correctly binned according to criteria outlined in methods section for each cross dilution point of internal standard mixture is shown here. The number of internal standard copies loaded in the library preparation is the header for each column. The specific assay is each row. The ratio of the native to internal standard (…
	IS-Concentration: cross-dilution (copies present in library preparation)												IS-Concentration: cross-dilution (copies present in library preparation)
Assay Name	60000000	2.59963e+07	3.59288e+06	842711	123056	107867	43855.1	4387.37	1970.78	1998.55	96.5747	43.9715	60000000	2.59963e+07	3.59288e+06	842711	123056	107867	43855.1	4387.37	1970.78	1998.55	96.5747	43.9715
ABCB11-NM_003742.2	16	2	0	4	7	10	14	32	48	54	11	116	1864	1535	970	1434	1147	1660	1037	1994	1530	214	6	82
ABCB6-NM_005689.1	5	1	1	7	42	95	245	1232	1687	1157	825	3866	1475	2871	2208	4492	3518	9961	5146	3003	1577	1124	33	82
ABCC11-NM_032583.3	5	0	1	5	6	21	28	122	77	80	114	1385	1052	1949	1986	3541	2870	7213	3927	3171	4287	2929	254	944
ABCC4-NM_005845.2	0	0	0	1	0	0	0	0	1	0	0	0	79	4	67	18	0	0	0	0	0	0	0	0
ABCD2-NM_005164.2	12	0	0	7	4	7	3	4	1	2	0	0	322	90	74	105	8	2	1	11	6	0	0	0
ABCG5-NM_022436.2	1	0	0	0	0	1	2	3	2	0	0	0	183	121	224	195	7	0	0	0	0	0	0	1
ACTB870-NM_001101.870	5	34	261	867	1390	2982	2748	2702	2798	1963	524	2582	918	1584	779	516	40	114	44	5	3	3	0	2
ADM-NM_001124.1	6	0	1	7	49	256	142	770	1104	395	167	976	1030	1017	734	997	658	400	458	121	59	31	2	3
ADORA2B-NM_000676.2	4	0	0	6	21	14	10	289	777	80	85	2301	953	1825	1590	2174	1612	1699	319	650	785	82	1	68
AES-NM_001130.5	0	0	2	2	0	0	0	0	14	0	0	6	7	10	150	68	0	0	0	1	0	0	0	0
ANXA13-NM_004306.2	8	0	0	0	3	0	11	75	22	3	14	255	674	169	131	209	426	318	479	755	263	13	2	19
ANXA5-NM_001154.2	0	0	2	0	0	3	1	4	72	3	1	32	134	156	112	123	10	3	2	11	5	0	0	0
AOX1-NM_001159.3	1	0	2	6	7	11	10	59	74	7	4	372	1137	1419	1270	1634	982	739	305	1116	745	33	0	9
APC-NM_000038.3	5	0	1	0	1	2	4	3	8	2	0	4	975	452	440	531	36	5	1	7	21	0	0	5
ATP1A2-NM_000702.2	0	0	0	0	0	0	0	0	0	0	0	0	15	7	90	20	0	0	1	1	0	0	1	2
ATP6AP1-NM_001183.3	4	5	18	123	652	2158	2838	5577	5832	4648	793	5005	1504	2073	1790	2461	1736	4782	2280	619	231	198	0	9
BACH2-NM_021813.1	9	2	4	3	4	8	17	51	54	16	6	190	784	686	561	684	411	52	24	198	261	3	0	13
BAG1-NM_004323.3	3	0	0	19	61	148	205	1364	1871	1181	572	4743	1254	1620	1279	2184	1743	4114	1829	1098	1029	394	22	22
BCL2A1-NM_004049.2	4	2	10	26	75	83	40	1321	1871	217	226	3460	1269	1776	1910	2655	1353	519	187	510	266	24	2	11
BIRC2-NM_001166.3	1	0	0	1	1	1	0	2	7	4	0	3	656	633	596	673	98	14	8	42	46	0	0	1
CD180-NM_005582.1	5	0	0	0	1	2	7	65	84	8	6	148	1259	939	1178	1448	1578	4792	2508	3722	3005	482	33	155
CD80-NM_005191.2	1	0	0	0	3	1	2	2	6	0	0	0	870	523	734	821	39	19	2	5	10	0	0	3
CDH1-NM_004360.2	1	0	5	18	77	279	74	1297	2644	1289	512	4142	758	1572	1434	1928	1484	2512	626	386	428	223	1	20
CDK8-NM_001260.1	5	0	0	1	7	4	3	49	146	6	3	230	1034	783	762	875	298	54	23	176	134	3	2	7
CDKN1A-NM_000389.2	3	0	8	22	112	383	147	1061	2997	1627	572	3898	551	1345	1504	2099	1511	3796	947	345	306	184	2	24
CIRBP-NM_001280.1	6	0	4	11	8	14	9	131	266	14	11	319	1198	853	803	966	181	51	22	41	28	1	0	1
CTNNB1-NM_001904.2	0	0	16	36	145	286	139	2536	4021	1138	643	6211	1905	3404	3246	4689	3315	4903	1977	1178	745	270	13	87
CYP1A1-NM_000499.2	0	2	0	0	1	2	1	1	4	0	0	0	116	18	179	51	1	0	0	0	3	0	0	1
CYP2C9-NM_000771.2	2	1	0	0	0	1	0	0	1	3	0	9	1494	1332	1071	1665	1528	2786	2061	2837	2441	384	10	557
CYP2F1-NM_000774.3	4	2	3	5	4	17	5	95	201	75	104	1089	1000	700	628	789	484	823	583	609	651	127	17	84
CYP3A4-NM_017460.3	9	3	5	4	9	8	14	109	128	27	38	1680	1453	1937	1199	2644	1913	2567	2873	3612	2842	628	66	267
CYP3A7-NM_000765.2	6	0	0	0	6	5	5	24	12	6	3	15	1152	1402	1370	1693	1496	1312	780	1079	1137	103	2	13
CYR61-NM_001554.3	14	0	9	30	184	729	927	2256	3476	2582	540	3634	1334	1149	921	1099	942	2145	639	165	177	90	3	6
DAD1-NM_001344.1	10	2	71	234	1463	4551	4469	5970	6206	6934	1520	7351	1341	1947	1798	2035	705	1567	638	100	79	56	1	6
DAP-NM_004394.1	7	1	16	71	518	876	859	2009	2388	1901	323	2431	587	489	392	408	100	108	42	16	19	19	0	5
DEFB125-NM_153325.2	4	0	1	1	0	2	0	0	8	0	0	0	931	355	531	563	30	4	4	17	6	0	0	2
DEFB4-NM_004942.2	6	1	1	2	23	29	44	236	629	244	487	2294	1538	1895	1958	2713	2336	6219	3714	3760	4611	1508	34	961
DLG7-NM_014750.3	4	0	3	1	7	10	3	50	178	5	5	200	1051	476	415	495	49	10	7	26	27	1	2	6
DPP4-NM_001935.3	6	0	0	0	2	1	0	1	12	4	1	7	1035	639	551	613	140	26	5	73	57	3	0	4
DPYD-NM_000110.2	6	0	0	2	2	8	9	62	188	16	15	618	1535	1265	696	1291	1331	1507	670	1878	1243	84	3	134
DRD5-NM_000798.3	3	0	1	3	5	16	31	108	195	152	227	2029	1689	3331	2308	4329	4034	11547	7804	6342	5854	5507	280	2669
DUSP3-NM_004090.2	1	0	0	0	1	4	0	4	0	0	1	1	640	147	269	255	22	2	0	21	6	0	0	5
E2F2-NM_004091.2	7	0	0	2	11	35	17	662	559	30	74	872	1485	777	638	847	668	792	550	1193	554	38	4	26
EDN1-NM_001955.2	6	1	1	8	51	119	183	908	1676	1123	635	4479	1123	1994	1401	2503	2087	6556	3609	2172	1568	1202	40	131
EGF-NM_001963.2	0	0	1	0	0	1	3	0	1	1	0	0	190	18	251	136	0	0	1	1	1	0	0	0
EIF2AK3-NM_004836.3	0	0	0	0	0	0	0	0	0	0	0	0	51	27	86	53	29	42	33	36	35	12	9	36
EIF4G2-NM_001418.1	0	2	9	20	10	19	3	154	169	25	9	260	210	17	32	21	0	0	1	0	1	0	0	0
ELAVL1-NM_001419.2	12	0	6	19	87	290	314	1707	3227	1219	710	5166	1375	2005	1655	2795	1932	5832	3928	1422	934	535	9	45
ELAVL4-NM_021952.2	3	0	1	0	8	8	14	30	88	25	23	1283	1239	1296	1065	1518	1576	3729	1921	2067	2091	452	28	277
ERBB4-NM_005235.1	0	0	0	0	0	2	5	7	34	1	13	95	214	355	122	391	58	852	412	466	833	60	16	109
ERCC3-NM_000122.1	2	1	7	14	54	175	157	889	2913	1593	1169	6464	1311	2645	2278	3505	2824	7624	4017	2283	2123	1714	84	95
FAM107A-NM_007177.1	2	0	0	3	12	6	8	103	143	26	42	192	1219	1473	1639	2126	2062	2101	2936	3155	2189	238	85	9
FAM77C-NM_024522.1	2	1	1	1	7	6	3	76	215	19	33	445	494	309	243	386	305	282	94	289	158	4	0	6
FGF9-NM_002010.1	6	0	0	1	11	7	7	23	42	7	10	112	1219	1577	1100	1304	1222	1755	896	1373	930	129	3	41
FOXA1-NM_004496.2	1	0	0	2	9	14	4	102	276	14	26	267	1055	523	317	393	375	118	134	191	102	3	2	5
FPGT-NM_003838.2	0	0	0	1	0	0	0	0	8	0	0	0	109	14	116	81	0	0	0	1	2	0	0	1
FURIN-NM_002569.2	0	0	1	0	0	0	0	6	18	1	1	42	915	205	138	102	10	1	2	0	4	0	0	3
G6PD-NM_000402.2	0	1	0	0	2	1	1	2	3	0	2	7	560	640	501	900	749	1249	574	1396	300	114	6	28
GAPDHS-NM_014364.3	3	0	1	3	18	40	64	302	706	447	396	2693	991	1236	1536	2021	1550	4070	2959	2648	1833	1627	55	167
GGH-NM_003878.1	1	0	0	1	0	1	0	0	1	0	0	3	228	39	52	95	2	1	0	0	0	0	0	0
GSTP1-NM_000852.2	15	61	178	964	2288	5448	3543	3385	4832	2544	694	6256	1441	2539	2209	2339	270	544	106	35	9	13	0	3
GSTT1-NM_000853.1	7	0	5	6	17	55	54	193	246	220	98	1028	663	458	288	371	364	651	322	102	36	35	0	7
ICAM3-NM_002162.2	2	1	0	4	42	10	37	372	594	101	64	781	607	416	210	256	260	27	81	48	31	2	0	1
IGF2-NM_000612.2	5	13	90	510	1138	3506	2488	2773	2122	1877	448	2205	809	679	216	368	50	149	40	6	3	3	0	4
IGF2R-NM_000876.1	5	0	0	1	3	5	10	58	154	24	59	692	1271	1065	970	1212	948	1520	571	1115	930	125	13	19
IGFBP1-NM_000596.2	1	1	16	53	234	90	475	1342	1616	628	399	2290	218	906	730	1125	749	254	253	46	47	26	0	6
IL13-NM_002188.2	0	0	1	2	6	8	17	42	81	108	209	958	863	2019	1353	2895	3002	8412	4808	5115	3948	4537	272	1174
IL18R1-NM_003855.2	3	0	0	5	4	6	2	2	1	4	0	1	1139	889	1211	1472	180	48	18	104	69	1	1	2
IL1B-NM_000576.2	1	0	0	0	8	6	1	13	51	2	3	68	251	1333	1370	1819	1141	541	29	80	421	19	0	28
IL1F6-NM_014440.1	3	0	0	0	0	2	6	34	37	11	32	545	901	1291	1063	1596	1278	3742	2306	2336	2458	1278	63	742
IL1F9-NM_019618.2	2	0	2	3	5	22	16	69	80	94	54	592	1426	1843	1589	2632	2171	6384	3394	3282	3614	1773	88	280
IL1R1-NM_000877.2	2	0	0	2	17	58	47	243	354	238	127	264	1356	1333	673	1402	923	3519	2964	1670	485	323	13	10
IL4R-NM_000418.2	5	1	6	13	60	149	268	1364	1811	1847	358	3264	1195	1185	697	1199	932	2400	1532	441	328	339	3	10
IL6-NM_000600.1	2	1	1	3	17	29	55	358	1193	501	893	3834	1824	2438	2483	3848	2841	5918	4113	3904	2166	1625	47	169
IRF6-NM_006147.2	3	0	0	1	5	3	4	45	129	47	51	1158	1167	2328	1746	2796	2382	4713	1490	2253	3769	1146	176	401
JAK2-NM_004972.2	0	0	0	1	0	0	0	1	8	0	0	1	962	335	352	439	17	2	6	36	26	1	1	12
JAK3-NM_000215.2	0	0	0	2	7	8	5	119	150	82	120	1265	1120	2342	1759	3327	2620	5311	4372	3806	3992	2890	159	1048
JUNB-NM_002229.2	1	0	1	3	47	131	172	143	288	312	48	1215	642	1301	219	274	309	859	260	41	24	21	0	1
JUN-NM_002228.3	0	0	0	4	2	0	2	2	4	3	0	4	333	25	282	245	2	1	0	2	4	0	0	3
KCNS3-NM_002252.3	5	0	0	3	2	1	1	8	14	1	0	2	469	93	139	148	15	0	2	5	20	1	0	0
KIAA0101-NM_014736.4	3	1	1	1	5	19	26	203	216	97	34	300	790	520	422	468	439	518	206	154	89	32	2	4
KIAA0152-NM_014730.2	5	1	6	24	124	290	310	1329	1971	1588	411	2845	736	1402	1199	1878	1473	4098	1522	581	386	299	11	13
KIT-NM_000222.1	1	0	0	1	1	0	1	2	2	0	0	0	717	280	156	177	147	75	56	137	150	20	1	6
KRT24-NM_019016.1	1	0	0	0	4	4	1	9	15	2	3	4	1691	1917	1865	2680	2153	4972	2117	1521	977	267	2	20
LTA-NM_000595.2	3	7	3	9	4	2	2	8	16	6	1	18	875	1696	1383	2324	1571	2520	749	1282	633	122	5	59
LYPLA2-NM_007260.2	0	0	8	16	135	116	78	1169	1667	251	173	2062	890	520	411	761	278	178	128	174	115	38	15	44
MAP2K6-NM_002758.2	1	0	0	2	1	1	0	0	7	0	1	0	604	106	262	362	5	2	2	2	11	2	0	6
MAP3K14-NM_003954.1	4	0	0	0	2	1	5	21	31	2	10	117	1372	2040	1081	2775	1867	4278	4777	4386	3589	3223	511	3575
MAP3K5-NM_005923.3	0	0	1	3	4	15	20	174	341	100	93	1099	573	1091	936	1362	1196	2811	512	732	1138	425	14	145
MAP3K8-NM_005204.2	1	0	0	2	11	11	11	65	124	16	56	774	960	1956	1809	2859	2002	4876	1223	1463	3400	685	33	399
MDM2-NM_002392.2	1	0	3	0	9	13	12	102	123	148	50	844	357	756	550	750	800	1672	195	519	664	726	4	61
MDM4-NM_002393.2	2	0	3	3	12	7	27	197	535	81	206	2089	886	1072	994	1375	1292	865	1157	1027	986	175	9	63
MDS1-NM_004991.1	2	0	0	4	5	3	6	41	58	14	4	167	905	1462	1061	1412	1450	2173	418	501	1591	152	3	243
MGMT-NM_002412.2	5	0	2	9	64	62	120	820	488	571	173	1201	949	912	708	993	555	765	220	127	76	41	0	3
MMP1-NM_002421.2	1	0	0	3	18	7	14	246	528	27	48	1078	910	1010	752	976	407	219	62	300	181	10	1	5
MMP21-NM_147191.1	9	0	2	6	7	11	24	51	55	9	0	494	1089	1205	962	1469	898	816	245	818	456	39	1	32
MMP2-NM_004530.2	0	1	4	11	75	163	428	1833	2850	3193	1110	4918	1284	1690	1594	2233	1734	4640	2411	980	466	376	14	22
MMP7-NM_002423.3	0	0	0	3	3	1	0	2	4	0	0	2	797	332	232	237	2	2	3	4	3	1	0	1
MMP9-NM_004994.2	5	0	3	6	12	14	38	105	275	189	478	2492	2107	4424	4583	6828	5630	16464	10418	9578	10131	9367	668	5657
MYB-NM_005375.2	2	1	6	52	187	582	504	3666	5352	5510	1761	10455	672	3290	3082	4764	3666	9213	1049	661	1831	1488	33	75
MYC-NM_002467.3	0	0	4	8	35	93	22	474	636	553	230	1175	193	456	125	428	175	641	240	86	46	41	1	4
NR2C2-NM_003298.3	6	0	0	3	5	7	24	241	553	43	71	1051	1509	1374	1185	1526	1210	904	236	1293	609	48	2	16
NUDT11-NM_018159.2	4	0	0	1	3	5	9	24	63	29	16	139	1375	1000	495	664	858	1488	739	875	321	224	3	14
PCTK2-NM_002595.2	1	0	1	3	7	4	7	63	129	10	6	273	1150	611	311	415	281	110	60	233	141	13	0	10
PDGFRA-NM_006206.3	0	0	0	2	0	2	0	3	32	1	1	14	182	19	68	93	2	0	0	0	2	0	0	1
PICALM-NM_007166.2	3	0	2	2	0	0	0	3	13	0	0	3	29	6	45	16	0	0	1	0	1	0	1	3
PLXNC1-NM_005761.1	2	0	1	0	5	3	4	17	12	0	0	35	959	702	758	867	171	30	7	89	38	1	0	7
POU1F1-NM_000306.1	2	0	1	0	3	7	3	6	11	1	1	2	991	727	431	516	468	268	92	255	164	13	2	3
POU6F2-NM_007252.2	5	0	1	1	4	8	11	63	97	17	7	152	1569	1379	1180	1439	1190	1492	445	1272	1193	118	22	95
PPIF-NM_005729.3	0	1	13	58	132	111	77	1255	1322	542	126	4001	889	1135	1044	1594	644	338	105	120	92	14	0	12
PPP1CC-NM_002710.1	2	0	3	16	38	36	35	189	240	141	21	230	313	297	210	205	41	34	21	8	7	6	0	1
PPP6C-NM_002721.3	1	0	0	1	5	4	5	138	98	12	20	96	1841	1231	894	1238	659	177	111	266	113	20	1	9
RAB11A-NM_004663.3	0	0	2	0	1	0	1	0	1	1	0	2	101	13	155	101	1	1	1	1	1	0	0	2
RAB30-NM_014488.3	5	0	0	1	6	37	7	97	299	36	84	1073	1028	1542	1600	2164	1913	3661	1187	2342	1992	300	21	188
RAB32-NM_006834.2	5	0	2	3	3	3	1	20	39	2	3	59	626	102	346	341	10	2	1	4	2	0	0	0
RAB38-NM_022337.1	0	0	0	0	0	1	0	0	2	0	0	0	389	83	542	246	1	6	1	1	1	4	0	3
RAD21-NM_006265.1	1	0	2	6	1	3	1	25	215	7	4	158	635	163	363	373	16	2	4	12	8	0	0	2
RAD51-NM_002875.2	3	0	2	12	9	25	6	49	407	43	57	1004	1591	1219	806	1251	1015	859	403	761	699	24	2	35
RAD52-NM_002879.2	2	0	1	4	9	26	22	210	320	75	36	342	1670	2765	2542	3744	3036	7851	4062	2728	1435	834	21	44
REV1L-NM_016316.2	4	0	3	0	3	4	0	15	65	3	0	58	886	398	356	405	61	15	4	57	41	3	0	2
RNF10-NM_014868.3	5	1	8	32	155	379	598	2749	4087	3943	1146	7195	1780	4092	4300	6027	4787	14031	8339	2925	1906	2087	27	82
RPL3L-NM_005061.2	6	0	1	3	3	3	8	77	32	4	9	291	991	1406	1260	2035	1342	1421	480	1155	906	44	1	66
S100A12-NM_005621.1	2	0	2	0	4	4	3	43	41	4	1	43	1532	1568	1276	2133	1298	1199	629	1872	1669	153	9	41
S100A8-NM_002964.3	2	0	0	1	4	9	2	8	21	2	1	9	860	696	833	1080	426	77	24	270	135	1	0	10
SCGB2A2-NM_002411.1	8	0	0	1	3	7	3	1	5	0	0	1	609	278	283	341	32	14	7	17	14	2	0	1
SELE-NM_000450.1	0	0	0	0	0	0	0	0	0	0	0	0	2	0	16	1	0	0	0	0	0	0	0	0
SERPINB7-NM_003784.1	3	0	0	0	6	1	0	2	0	0	1	1	694	396	264	258	92	17	11	50	19	2	1	1
SOX15-NM_006942.1	4	0	1	2	8	2	27	247	318	191	170	1397	954	810	719	791	846	649	900	821	1222	494	16	23
STAT1-NM_007315.2	1	0	1	0	1	0	0	0	4	2	0	1	79	2	78	46	0	0	0	1	1	0	0	0
STAT4-NM_003151.2	0	0	0	0	0	1	0	0	1	0	0	0	640	142	336	287	13	0	1	1	3	0	0	2
STMN2-NM_007029.2	2	1	0	0	1	7	4	4	4	1	1	1	857	532	348	360	234	73	25	243	116	13	0	2
STMN4-NM_030795.2	0	0	0	3	5	6	4	12	42	2	1	56	972	1754	1061	1779	1951	2109	360	1748	912	61	8	29
TFE3-NM_006521.3	4	3	11	44	164	453	606	2314	2939	2175	422	3876	971	1220	1345	1922	1373	1910	1181	391	352	127	1	27
TFRC-NM_003234.1	4	0	5	24	97	55	34	605	788	190	114	630	1526	1198	1070	1220	336	167	81	68	58	14	1	4
TGFBR2-NM_003242.4	4	0	0	13	58	206	172	1428	2053	1907	695	4254	1145	1008	861	868	830	1213	1141	476	335	187	6	9
TGOLN2-NM_006464.2	6	1	3	2	13	3	10	190	97	24	50	90	981	180	323	123	122	25	50	53	21	5	0	2
TNFAIP1-NM_021137.3	2	0	0	2	16	18	39	518	770	72	136	1211	744	452	311	401	336	158	89	206	116	14	2	13
TNFAIP3-NM_006290.2	4	0	0	1	23	45	53	270	468	219	72	571	526	345	233	224	176	234	144	66	35	28	1	2
TP53-NM_000546.2	4	3	18	123	404	1430	1617	3549	4850	3143	752	4056	1005	1455	1168	1679	681	3231	1479	299	140	104	2	7
TP73-NM_005427.1	0	0	1	3	11	26	4	179	631	192	257	1890	542	651	981	1741	1578	4672	310	2489	1973	1568	73	208
TRAF1-NM_005658.3	1	0	1	0	2	0	0	0	0	0	0	0	0	0	0	0	0	0	0	0	0	0	0	0
TRAF4-NM_004295.2	0	0	0	0	1	0	0	0	0	0	0	0	0	0	0	0	0	1	0	0	0	0	0	1
WNT1-NM_005430.2	0	0	0	0	0	0	0	1	1	1	0	0	1	0	0	0	0	0	0	1	0	2	1	1
ZNF101-NM_033204.2	0	0	0	0	0	0	0	0	0	1	0	0	0	0	0	0	0	0	0	0	0	0	0	1
ZNF140-NM_003440.2	0	0	0	0	0	0	0	0	0	0	0	0	0	6	2	6	1	10	1	2	4	2	0	1
ZNF192-NM_006298.2	0	0	0	0	1	0	0	0	0	0	0	0	2	2	1	2	1	4	5	3	9	2	3	6
ZNF225-NM_013362.1	0	1	3	2	1	0	0	1	3	0	0	4	0	0	0	0	0	0	0	0	1	0	0	0
ZNF434-NM_017810.2	0	0	1	0	0	0	0	0	0	0	0	0	0	0	0	0	0	0	0	0	0	0	0	0
ZNF557-NM_024341.1	0	0	1	1	1	1	0	0	0	0	0	0	2	0	0	0	0	0	0	0	0	0	0	0

## Sheet: SEQC-B-RT1-OU
	NT Count												IS Count													The number of times a native or internal standard template is sequenced and correctly binned according to criteria outlined in methods section for each cross dilution point of internal standard mixture is shown here. The number of internal standard copies loaded in the library preparation is the header for each column. The specific assay is each row. The ratio of the native to internal standard (…
	IS-Concentration: cross-dilution (copies present in library preparation)												IS-Concentration: cross-dilution (copies present in library preparation)
Assay Name	60000000	60000000	2.60807e+07	8.58453e+06	389443	154040	119815	21930.4	6101.3	2620.4	218.481	265.516	60000000	60000000	2.60807e+07	8.58453e+06	389443	154040	119815	21930.4	6101.3	2620.4	218.481	265.516
ABCB11-NM_003742.2	0	3	0	1	0	3	1	5	3	3	0	2	1755	4940	2775	2693	2919	4022	2213	5131	849	3972	19	24
ABCB6-NM_005689.1	1	0	0	4	44	53	112	844	1829	903	1697	6232	1445	11304	5329	13697	15423	13140	11309	17042	14194	4824	120	743
ABCC11-NM_032583.3	1	0	1	0	3	2	2	18	135	13	7	169	1167	7640	5118	8953	11906	10742	8909	13623	35192	6572	1236	27109
ABCC4-NM_005845.2	1	0	0	0	0	1	0	2	0	0	1	0	325	410	3	0	0	11	0	0	1	0	0	0
ABCD2-NM_005164.2	2	1	3	1	1	11	1	19	5	7	0	0	392	261	17	6	0	11	4	16	1	2	0	0
ABCG5-NM_022436.2	0	0	0	0	0	0	1	1	0	0	0	0	185	913	61	18	0	23	0	9	1	2	0	0
ACTB870-NM_001101.870	1	13	66	329	3922	2519	3998	7793	18610	2218	1331	19598	861	6813	3875	6358	900	589	334	133	150	30	0	6
ADM-NM_001124.1	1	0	0	0	1	73	9	176	216	451	199	431	1178	3398	2016	1789	2033	1608	1673	2698	899	133	6	7
ADORA2B-NM_000676.2	0	0	0	0	3	18	3	101	55	152	22	100	923	6597	4363	5836	3017	3408	696	2809	378	693	12	27
AES-NM_001130.5	1	0	0	0	0	157	0	2	2	114	0	1	250	506	1	0	0	0	0	0	0	0	0	0
ANXA13-NM_004306.2	0	2	0	0	2	0	3	24	9	4	6	10	730	1100	592	824	1637	878	1318	3151	334	119	6	12
ANXA5-NM_001154.2	0	0	0	0	0	17	0	4	5	14	1	0	147	514	78	20	2	74	2	18	3	10	0	0
AOX1-NM_001159.3	0	0	0	0	0	2	1	3	4	17	0	0	1273	5372	3453	3103	1547	3785	848	2979	200	2136	1	2
APC-NM_000038.3	0	0	0	0	0	33	2	14	6	34	3	0	937	2523	222	61	7	120	4	41	2	11	0	0
ATP1A2-NM_000702.2	0	0	0	0	0	9	0	0	1	4	0	0	178	261	0	0	0	3	0	3	1	0	0	0
ATP6AP1-NM_001183.3	1	5	9	47	1108	1777	3086	11633	37184	7544	2675	48033	1659	10076	6310	10600	10947	9007	7475	4805	4273	500	8	184
BACH2-NM_021813.1	3	7	4	12	10	40	21	74	25	399	9	7	764	2238	916	404	110	495	63	500	29	129	0	12
BAG1-NM_004323.3	1	0	0	0	14	40	35	241	430	852	483	3223	1022	6707	3705	6211	6685	7881	3888	7047	7306	2976	217	264
BCL2A1-NM_004049.2	1	11	8	6	7	58	4	72	32	213	10	25	1190	7226	4852	5091	1464	3738	527	2260	85	822	2	13
BIRC2-NM_001166.3	0	0	0	0	0	7	0	0	1	14	1	0	569	2674	568	109	16	524	10	96	4	159	0	0
CD180-NM_005582.1	0	1	0	1	1	7	1	16	31	22	11	5	1278	4101	3257	4330	6833	7338	5713	11227	4371	4442	82	53
CD80-NM_005191.2	0	0	0	0	0	0	0	1	1	0	0	0	933	2952	257	85	18	195	3	21	0	42	1	2
CDH1-NM_004360.2	0	0	0	1	3	12	5	40	107	326	40	57	807	5234	4059	4052	4408	6298	2178	4705	1970	2549	53	16
CDK8-NM_001260.1	0	0	0	4	2	23	3	22	3	217	3	8	1017	2861	917	246	63	1160	56	404	14	517	2	0
CDKN1A-NM_000389.2	0	1	0	7	79	172	104	1232	6519	2651	1604	16848	792	5875	3891	6079	6711	5536	3116	3216	3448	609	26	252
CIRBP-NM_001280.1	0	1	1	0	2	216	7	163	58	647	27	47	911	2721	1055	341	67	374	37	126	9	17	4	0
CTNNB1-NM_001904.2	0	0	0	4	19	142	45	437	208	2556	177	290	1763	14211	9059	14346	10912	10877	5199	12026	1085	2333	22	73
CYP1A1-NM_000499.2	0	0	0	0	3	0	0	8	0	0	1	0	323	539	7	1	0	12	0	1	0	1	0	0
CYP2C9-NM_000771.2	2	1	0	0	0	0	0	0	0	0	0	0	1349	4028	2650	3578	4073	3519	4002	7578	2467	1644	54	69
CYP2F1-NM_000774.3	1	0	3	4	5	1	4	13	41	19	5	80	857	2433	1324	1755	1104	1368	1072	1953	1222	537	46	115
CYP3A4-NM_017460.3	2	3	9	4	4	3	0	44	10	21	6	11	1305	6928	3153	6977	6078	3802	6387	10508	3786	3362	136	78
CYP3A7-NM_000765.2	0	0	0	0	0	0	0	0	0	15	0	1	1197	4678	3434	3593	3016	2644	1754	2374	329	1403	5	31
CYR61-NM_001554.3	1	1	0	2	25	69	103	717	1550	598	852	4856	1205	3791	2652	3233	3872	4227	2060	3075	1843	378	34	236
DAD1-NM_001344.1	1	6	7	51	1089	1887	2328	11144	35315	11443	5054	66948	1454	7180	5215	6452	6250	6014	4217	1864	2912	228	29	166
DAP-NM_004394.1	0	0	3	1	24	179	36	912	311	1142	199	821	508	1610	873	616	107	684	107	299	25	103	1	2
DEFB125-NM_153325.2	0	0	0	1	0	2	0	0	0	0	0	0	1147	2163	142	24	2	88	2	15	3	17	0	1
DEFB4-NM_004942.2	0	1	0	2	0	5	1	4	11	16	17	8	1639	7133	5116	6619	8247	8877	6820	11970	13050	5242	586	634
DLG7-NM_014750.3	0	0	0	0	0	0	1	6	5	0	0	0	972	2026	267	58	5	492	13	48	8	238	1	6
DPP4-NM_001935.3	0	0	1	0	0	2	1	4	11	3	0	0	956	2241	594	133	33	407	27	129	3	274	2	0
DPYD-NM_000110.2	0	0	0	1	0	16	3	12	14	144	9	16	1544	4310	2003	2492	2634	4920	1698	5220	323	2185	16	18
DRD5-NM_000798.3	0	1	0	2	31	35	47	323	628	332	483	5538	1597	13237	8529	16439	18295	13974	17357	21979	38904	2627	564	11955
DUSP3-NM_004090.2	0	1	2	0	1	12	0	9	2	45	0	0	814	1040	66	27	2	85	4	15	1	24	0	0
E2F2-NM_004091.2	0	0	0	1	0	1	2	2	15	1	1	0	1373	1867	1514	1206	796	2579	1792	5070	231	660	9	12
EDN1-NM_001955.2	2	1	2	6	85	197	264	1822	4639	1131	1553	14341	1182	8355	5897	11326	10908	9406	7985	9666	11752	863	54	624
EGF-NM_001963.2	0	0	0	1	0	0	2	0	3	2	1	1	554	872	8	3	0	0	4	7	3	1	0	4
EIF2AK3-NM_004836.3	0	0	0	0	0	0	0	0	0	0	0	0	359	186	92	99	91	82	79	70	242	65	50	100
EIF4G2-NM_001418.1	0	1	0	0	0	163	2	68	14	329	3	10	336	289	6	3	0	11	0	2	1	1	0	0
ELAVL1-NM_001419.2	0	3	4	11	332	652	910	4673	19325	1825	1862	36300	1429	7064	3919	6878	7088	5960	6763	4856	3771	202	13	174
ELAVL4-NM_021952.2	0	0	0	7	118	245	260	2084	8307	1065	860	19331	1151	4555	2483	3873	4600	3599	2832	2549	2092	112	8	218
ERBB4-NM_005235.1	0	0	0	1	2	11	7	123	667	31	131	2259	240	1648	383	1198	321	1350	669	1157	3535	72	8	217
ERCC3-NM_000122.1	0	1	1	10	51	107	122	843	6521	1119	2600	34327	1343	9989	7222	11645	13223	8520	9634	12039	27575	2087	418	2737
FAM107A-NM_007177.1	0	3	21	39	1209	1919	2515	8454	19992	4738	4204	27387	1235	5436	4265	5258	4093	822	2583	900	946	44	3	45
FAM77C-NM_024522.1	0	3	1	0	2	11	4	73	75	181	63	182	506	1082	503	530	330	720	285	738	71	33	4	2
FGF9-NM_002010.1	0	1	1	1	1	54	23	167	116	620	114	451	1041	4308	2839	2582	2384	3194	1588	2298	476	273	7	32
FOXA1-NM_004496.2	1	0	0	0	0	0	1	1	8	0	1	2	788	1262	980	564	413	413	542	1147	97	183	6	0
FPGT-NM_003838.2	0	0	0	0	0	0	0	0	0	3	0	0	358	470	1	3	0	10	1	0	0	0	0	0
FURIN-NM_002569.2	0	0	0	0	0	3	1	5	0	0	2	2	730	1029	126	23	3	6	0	19	4	0	0	2
G6PD-NM_000402.2	0	1	0	0	1	2	6	8	4	1	0	1	729	4007	2983	6146	5528	3343	4499	8890	1020	2031	19	68
GAPDHS-NM_014364.3	0	0	0	0	8	11	21	113	871	209	634	12114	885	4277	3236	4700	5747	4484	5338	8638	16864	3075	244	4694
GGH-NM_003878.1	0	4	0	0	0	0	0	0	2	0	0	0	245	625	25	7	0	2	0	2	1	0	0	1
GSTP1-NM_000852.2	1	34	46	372	3928	2636	6800	11913	35247	3167	1997	44926	1556	12969	7627	13015	6353	4787	2224	987	558	332	2	64
GSTT1-NM_000853.1	0	0	0	1	22	5	66	270	522	40	277	1235	631	1619	974	984	749	119	617	462	173	2	2	19
ICAM3-NM_002162.2	0	0	0	0	1	8	3	26	24	16	4	20	456	1207	930	546	455	97	270	1090	44	72	1	1
IGF2-NM_000612.2	1	9	5	16	180	273	482	2520	9066	2584	1790	20575	900	3685	1644	3629	4109	3928	3842	3820	4390	413	15	406
IGF2R-NM_000876.1	0	0	1	0	1	6	6	35	23	102	34	37	1057	3694	2447	2405	1670	3229	1055	3065	473	1520	24	53
IGFBP1-NM_000596.2	0	0	0	0	5	5	5	36	65	14	10	49	351	3551	1885	3147	4438	664	1807	3498	3822	911	226	945
IL13-NM_002188.2	1	1	1	2	1	2	2	6	188	26	115	28	928	8882	4583	10003	14415	11327	10867	16965	34680	9066	2164	36357
IL18R1-NM_003855.2	1	1	4	0	2	6	0	8	2	8	1	1	1146	4732	1042	294	67	809	41	204	24	352	12	2
IL1B-NM_000576.2	0	1	1	2	2	22	0	5	1	49	1	10	367	4879	3347	2842	1355	2531	133	371	116	548	8	6
IL1F6-NM_014440.1	0	0	0	0	0	0	0	1	3	7	0	7	902	4830	3125	3892	5022	5305	4329	6464	10828	3095	257	2835
IL1F9-NM_019618.2	0	2	0	0	0	5	1	0	24	38	0	2	1476	6564	4541	6842	8141	8619	6959	9777	12275	4001	189	848
IL1R1-NM_000877.2	0	0	0	1	14	5	15	84	278	34	59	307	1532	6775	2864	5522	5453	3506	5635	5405	4260	144	29	205
IL4R-NM_000418.2	4	0	3	2	7	36	52	442	1561	1926	620	11148	1045	3983	1900	2708	3968	3564	3159	4089	6636	921	48	480
IL6-NM_000600.1	0	0	0	1	5	9	12	85	314	373	342	407	1852	9652	6021	9737	11575	8368	9253	13849	10117	7154	295	648
IRF6-NM_006147.2	0	0	1	2	35	77	35	459	1059	2850	936	1812	1303	8005	4030	6296	7091	5283	3251	5291	6448	1414	50	317
JAK2-NM_004972.2	0	0	0	0	0	7	0	2	1	21	0	2	1044	2091	127	27	4	436	8	53	14	239	6	2
JAK3-NM_000215.2	0	3	0	3	2	3	8	44	77	19	50	349	1128	9906	4941	11364	12026	6549	9839	14337	20043	8118	760	2957
JUNB-NM_002229.2	0	2	1	7	13	16	33	143	112	16	11	234	258	3822	2977	5098	1450	688	335	368	64	8	0	5
JUN-NM_002228.3	1	3	1	0	0	7	0	1	1	6	0	1	605	1050	13	1	1	3	1	3	0	1	0	1
KCNS3-NM_002252.3	0	1	3	3	1	1	0	4	2	15	2	0	461	569	49	10	2	6	1	30	2	16	0	1
KIAA0101-NM_014736.4	0	0	0	0	0	0	0	1	9	9	4	8	677	1719	1163	1003	890	1699	604	1702	206	944	2	8
KIAA0152-NM_014730.2	0	1	1	4	35	71	74	480	1577	862	525	6037	655	5268	3088	6462	7084	6442	3878	5657	12805	1826	117	1131
KIT-NM_000222.1	0	0	2	0	0	9	0	1	5	50	4	0	659	842	350	175	64	378	97	370	35	42	1	2
KRT24-NM_019016.1	0	0	0	0	0	2	1	1	2	1	0	1	1750	7096	5020	7214	7267	6543	4736	5033	1259	2677	7	129
LTA-NM_000595.2	1	7	13	25	36	3	1	7	7	14	0	2	703	6286	3660	6234	3493	2929	1533	3399	425	521	10	32
LYPLA2-NM_007260.2	0	2	4	4	21	98	17	647	164	463	152	287	761	1384	445	628	308	398	224	806	219	147	468	200
MAP2K6-NM_002758.2	0	0	0	0	0	4	0	0	0	8	0	0	1015	1701	41	13	4	63	0	10	18	20	1	4
MAP3K14-NM_003954.1	0	0	1	1	0	0	1	6	16	2	24	128	1289	9512	4516	10755	10159	7428	10788	14744	31133	5757	1634	30979
MAP3K5-NM_005923.3	1	2	1	6	26	82	66	440	554	913	332	1338	545	3686	2207	3511	3905	3559	1385	2812	1838	754	31	83
MAP3K8-NM_005204.2	0	0	0	0	0	3	1	11	40	20	32	17	1150	7264	4557	7206	7343	7226	4056	6656	4331	3765	83	303
MDM2-NM_002392.2	1	0	0	0	2	14	8	30	122	127	51	530	361	2527	1524	1728	2493	2314	418	2156	4264	800	65	270
MDM4-NM_002393.2	2	1	2	1	15	7	16	168	318	89	296	623	831	2953	2309	2066	4305	715	2630	4260	2151	435	26	118
MDS1-NM_004991.1	0	2	0	1	1	0	0	12	1	23	1	1	1050	4498	3277	3311	3545	3386	1258	2068	919	1301	6	29
MGMT-NM_002412.2	0	0	2	5	22	36	76	558	294	195	128	977	906	2911	1954	1908	1029	1157	698	857	211	79	8	23
MMP1-NM_002421.2	0	0	0	0	0	1	0	0	15	1	2	1	797	3127	1735	902	224	1857	170	1023	43	896	0	2
MMP21-NM_147191.1	1	0	0	1	0	4	9	23	8	13	0	7	1082	4596	2704	3302	1533	1919	705	3024	169	499	3	13
MMP2-NM_004530.2	0	2	0	0	2	4	7	34	84	78	79	185	1298	6349	3931	6157	7887	6776	6212	9235	8689	4759	141	416
MMP7-NM_002423.3	0	0	1	3	7	0	0	2	7	1	0	0	806	1777	138	11	3	6	4	1	1	0	0	0
MMP9-NM_004994.2	0	0	1	0	0	2	5	6	156	11	33	552	1970	16258	12213	19470	24663	19242	20756	27342	67972	15708	5079	55559
MYB-NM_005375.2	0	2	0	2	4	3	7	40	74	160	46	249	1234	13797	8623	13378	17728	13097	5308	10764	37591	11184	1348	4006
MYC-NM_002467.3	1	0	0	2	3	3	2	25	76	40	34	163	163	1508	517	2643	1217	998	700	1567	1909	263	17	203
NR2C2-NM_003298.3	0	0	0	0	4	51	15	185	51	564	152	81	1557	5037	2739	2290	1718	3133	874	3986	177	1350	7	12
NUDT11-NM_018159.2	0	0	0	0	2	21	2	77	79	176	23	77	1096	3062	1385	1442	2265	1786	1380	2132	555	377	6	22
PCTK2-NM_002595.2	0	0	0	0	1	92	1	95	22	234	19	22	1032	1516	871	404	93	864	214	542	36	61	1	0
PDGFRA-NM_006206.3	0	0	0	0	0	19	0	1	1	42	1	0	330	358	8	1	0	22	3	4	2	5	0	0
PICALM-NM_007166.2	0	0	0	0	0	3	0	0	0	2	0	0	277	129	1	0	0	0	0	0	1	2	1	9
PLXNC1-NM_005761.1	1	0	1	0	0	2	0	2	1	24	0	1	946	3189	710	269	59	521	23	138	9	117	0	0
POU1F1-NM_000306.1	2	0	0	0	0	0	1	4	0	3	0	2	1006	2205	1201	736	550	1345	192	589	57	773	1	1
POU6F2-NM_007252.2	2	0	0	1	3	12	6	44	38	372	14	30	1485	3997	2875	2814	2259	3700	1215	3376	386	1421	24	87
PPIF-NM_005729.3	0	0	2	4	6	365	27	808	273	2677	74	181	811	4246	2399	1691	154	1569	107	1014	109	208	0	1
PPP1CC-NM_002710.1	0	0	0	0	7	131	15	211	102	253	36	169	358	1127	442	213	34	234	72	108	28	7	0	1
PPP6C-NM_002721.3	0	1	0	0	1	46	1	67	13	99	12	10	1473	4805	2797	1750	721	1656	503	2001	44	333	4	8
RAB11A-NM_004663.3	0	0	0	0	0	24	0	0	2	20	0	0	468	643	5	3	0	19	2	1	2	3	0	2
RAB30-NM_014488.3	0	1	0	1	5	50	17	75	137	493	142	208	919	5315	3431	4435	5235	5653	2802	6967	1714	2281	171	125
RAB32-NM_006834.2	0	0	0	0	0	6	0	1	3	7	0	2	1106	1109	51	15	2	46	2	10	0	23	0	0
RAB38-NM_022337.1	0	0	1	0	0	0	0	0	1	0	0	0	937	2299	15	15	5	29	3	3	0	6	0	0
RAD21-NM_006265.1	0	1	1	0	0	186	0	11	7	213	1	3	1023	1644	55	15	4	124	5	15	1	34	0	1
RAD51-NM_002875.2	0	0	0	1	0	4	0	3	27	63	7	17	1639	4453	2297	2644	999	3531	1284	4274	344	1482	7	10
RAD52-NM_002879.2	0	1	0	0	5	37	9	71	110	274	22	58	1817	11522	7907	12198	12944	8150	9396	10015	5781	1336	52	137
REV1L-NM_016316.2	0	0	0	0	0	32	0	10	2	263	0	2	766	1252	357	54	8	293	23	141	10	149	0	0
RNF10-NM_014868.3	0	4	2	12	150	264	382	2022	8626	4751	2250	35103	1937	16727	12936	20538	23141	17505	19156	16691	30559	3618	125	2365
RPL3L-NM_005061.2	0	2	5	2	1	3	1	6	0	3	0	3	1045	5310	2852	4630	1880	3838	1701	3926	422	843	49	16
S100A12-NM_005621.1	0	0	0	0	1	16	1	88	6	294	3	15	1451	5493	3220	4228	1593	4440	2102	5605	483	2459	15	34
S100A8-NM_002964.3	0	0	0	1	1	105	10	158	10	309	14	23	841	2930	1195	555	198	790	104	608	15	112	1	2
SCGB2A2-NM_002411.1	0	0	1	0	0	0	0	1	0	0	1	0	769	1258	197	31	8	240	18	93	10	44	0	0
SELE-NM_000450.1	0	0	0	0	0	0	0	0	0	2	0	0	84	28	0	0	0	1	0	0	1	0	0	0
SERPINB7-NM_003784.1	0	0	1	0	0	0	0	0	1	0	0	0	673	1350	335	79	16	416	16	79	5	376	0	0
SOX15-NM_006942.1	0	0	0	0	4	1	12	79	66	38	85	374	969	2232	1629	1433	2674	752	1604	3266	6917	1126	210	539
STAT1-NM_007315.2	0	0	1	0	0	10	0	0	1	7	1	1	744	373	3	1	0	5	0	0	1	1	0	0
STAT4-NM_003151.2	0	0	2	0	0	10	2	2	4	1	0	1	779	1350	51	12	1	29	2	9	1	9	0	0
STMN2-NM_007029.2	0	0	1	2	25	643	114	1391	1140	1171	161	1604	842	1648	643	211	85	218	79	106	27	19	1	2
STMN4-NM_030795.2	0	1	4	7	92	630	122	2156	2108	2184	605	4909	1041	6803	3287	4484	3297	4178	985	1422	312	246	2	50
TFE3-NM_006521.3	1	1	5	11	239	538	738	3885	12136	3228	1178	23076	1041	5201	3557	4918	5490	2831	3126	2832	1979	179	8	268
TFRC-NM_003234.1	0	0	0	0	1	51	7	57	51	523	24	53	1682	4279	2330	1119	237	2054	321	887	76	432	5	1
TGFBR2-NM_003242.4	0	0	0	1	22	67	53	237	909	1606	914	4867	1183	3236	2351	2003	2397	2578	2305	3222	2035	1150	49	46
TGOLN2-NM_006464.2	0	0	0	0	1	12	9	295	32	111	72	79	784	471	591	113	71	96	132	250	20	6	1	5
TNFAIP1-NM_021137.3	1	2	1	0	12	20	27	319	151	264	141	275	608	1100	672	496	366	385	248	621	42	54	1	4
TNFAIP3-NM_006290.2	0	0	0	0	2	2	2	20	44	42	21	63	523	1079	653	527	414	841	421	880	170	181	2	8
TP53-NM_000546.2	0	0	1	2	29	103	117	844	3919	1457	1484	16910	970	6140	4098	6696	6664	8051	7317	9993	16508	1472	65	2477
TP73-NM_005427.1	0	0	0	0	17	17	13	98	799	38	531	2574	637	5742	2184	9619	10257	7827	8562	12001	23619	5246	261	3378
TRAF1-NM_005658.3	1	3	0	1	1	0	0	1	0	0	0	0	2	0	0	0	0	1	28	0	1	0	0	0
TRAF4-NM_004295.2	1	0	0	1	1	0	1	1	0	0	0	0	0	0	0	0	0	1	0	0	0	0	0	0
WNT1-NM_005430.2	1	0	0	0	2	1	2	3	6	1	0	4	0	1	1	0	1	1	1	0	2	1	0	0
ZNF101-NM_033204.2	0	0	0	0	1	1	1	0	0	15	0	0	0	0	0	0	0	1	0	0	0	0	0	1
ZNF140-NM_003440.2	0	0	0	0	0	0	0	0	0	0	0	0	2	22	7	16	11	5	3	12	23	4	0	3
ZNF192-NM_006298.2	0	0	0	0	0	1	0	0	0	0	0	0	1	10	1	5	2	5	3	6	11	6	3	22
ZNF225-NM_013362.1	0	9	7	5	0	14	2	3	2	7	0	0	0	0	0	0	0	0	0	0	0	0	0	0
ZNF350-NM_021632.3	0	1	0	0	0	0	0	0	0	0	0	0	0	0	0	0	0	0	0	0	0	0	0	0
ZNF434-NM_017810.2	0	1	0	0	0	1	0	1	0	0	0	0	0	0	0	1	0	1	1	1	0	4	0	0
ZNF557-NM_024341.1	0	0	0	0	1	0	0	1	5	1	0	0	0	0	0	0	0	0	0	0	0	0	0	0

## Sheet: SEQC-C-RT1-OU
	NT Count												IS Count													The number of times a native or internal standard template is sequenced and correctly binned according to criteria outlined in methods section for each cross dilution point of internal standard mixture is shown here. The number of internal standard copies loaded in the library preparation is the header for each column. The specific assay is each row. The ratio of the native to internal standard (…
	IS-Concentration: cross-dilution (copies present in library preparation)												IS-Concentration: cross-dilution (copies present in library preparation)
Assay Name	60000000	60000000	1.89194e+07	3.15908e+06	33630.9	17952	5311.53	2077.52	219.059	501.925	1.65717	11.3999	60000000	60000000	1.89194e+07	3.15908e+06	33630.9	17952	5311.53	2077.52	219.059	501.925	1.65717	11.3999
ABCB11-NM_003742.2	2	0	2	0	2	3	3	15	19	4	10	13	1360	2196	1149	2611	1531	2354	3384	1338	3554	1452	3	28
ABCB6-NM_005689.1	0	2	1	3	61	34	185	921	3135	1139	1082	8613	850	3932	2246	5750	10228	6900	5886	11710	1812	2229	2	276
ABCC11-NM_032583.3	3	4	10	7	21	23	26	38	716	47	349	1526	1010	3604	2420	4965	9641	7131	5746	13278	8379	5011	112	2922
ABCC4-NM_005845.2	0	0	0	2	1	5	1	2	0	1	1	5	336	233	2	1	1	1	0	0	2	0	0	0
ABCD2-NM_005164.2	5	3	4	5	8	15	8	18	6	5	1	1	335	101	7	8	0	21	11	3	3	0	0	0
ABCG5-NM_022436.2	0	1	0	0	1	2	0	1	0	0	0	1	76	228	38	4	1	28	0	0	2	0	0	0
ACTB870-NM_001101.870	8	39	46	264	2803	1215	2451	7550	4183	1384	508	7100	468	2040	1031	988	87	65	30	8	9	6	0	3
ADM-NM_001124.1	0	2	0	1	35	92	375	1516	2070	472	284	3950	769	1558	1156	1632	621	1299	694	278	133	70	0	7
ADORA2B-NM_000676.2	0	0	0	2	7	28	14	55	786	84	98	216	397	1620	1637	2359	959	1825	310	454	610	211	1	30
AES-NM_001130.5	0	1	0	0	2	1	3	0	0	0	5	6	291	436	2	0	0	1	0	0	0	2	0	0
ANXA13-NM_004306.2	1	0	0	0	2	0	4	13	4	4	8	21	303	166	94	219	577	278	689	1088	356	43	0	4
ANXA5-NM_001154.2	0	0	0	1	3	4	2	6	19	4	6	14	109	291	71	13	0	191	2	0	11	0	0	0
AOX1-NM_001159.3	0	2	1	1	1	9	5	3	93	10	3	19	731	1641	1346	1693	331	2738	1004	417	778	191	0	4
APC-NM_000038.3	0	1	0	0	0	5	1	3	9	2	4	12	541	1044	283	42	6	377	14	3	21	3	0	0
ATP1A2-NM_000702.2	0	0	1	0	1	0	2	0	0	1	0	0	152	276	1	3	0	1	2	0	4	3	0	0
ATP6AP1-NM_001183.3	0	5	7	22	1469	1120	2731	13588	13549	6761	1335	21062	916	3472	2312	3878	5257	3607	2239	3336	276	352	0	47
BACH2-NM_021813.1	4	4	6	7	5	18	19	19	109	37	13	13	444	929	481	459	39	550	115	21	151	17	0	3
BAG1-NM_004323.3	1	4	0	5	62	86	297	1530	5392	1789	945	10491	623	2534	1607	2967	3284	3983	1898	2410	729	637	8	79
BCL2A1-NM_004049.2	2	2	3	5	21	174	141	215	2149	303	193	391	634	1974	1739	1923	455	2619	736	261	337	112	1	8
BIRC2-NM_001166.3	0	1	0	0	1	2	0	3	3	2	2	6	402	1023	482	143	13	803	51	13	24	8	0	1
CD180-NM_005582.1	1	1	0	0	1	0	1	4	68	8	16	6	609	1005	1022	1510	3931	3585	3041	8285	5046	1927	1	60
CD80-NM_005191.2	0	1	0	0	0	0	0	0	3	1	0	2	667	1181	286	85	12	339	7	8	10	3	0	0
CDH1-NM_004360.2	0	0	0	1	18	101	108	525	4737	1133	749	3993	413	1689	1487	2164	1698	2497	611	884	384	365	2	34
CDK8-NM_001260.1	0	0	2	0	0	22	8	1	124	14	28	55	640	1124	578	285	19	1375	114	27	67	18	0	5
CDKN1A-NM_000389.2	0	2	2	3	94	139	121	730	4629	1724	585	12023	269	1380	1252	1917	2714	1735	740	1162	292	228	1	79
CIRBP-NM_001280.1	0	3	3	2	6	85	30	25	372	36	54	80	607	873	667	310	26	735	62	27	45	8	0	1
CTNNB1-NM_001904.2	1	4	2	7	87	266	350	1021	5538	1585	760	3087	1082	5043	4741	6865	6928	6172	3869	5616	1191	777	3	49
CYP1A1-NM_000499.2	0	1	0	0	0	1	0	4	10	1	1	1	306	362	4	3	1	5	0	0	0	0	0	0
CYP2C9-NM_000771.2	0	0	0	0	0	0	0	1	3	0	0	0	793	1477	897	2059	2748	1515	3287	4558	3969	915	9	26
CYP2F1-NM_000774.3	0	1	1	2	1	3	9	32	164	38	81	227	403	676	438	608	414	684	486	813	500	202	2	39
CYP3A4-NM_017460.3	1	9	4	1	8	8	27	6	244	22	160	176	694	2259	877	2936	2089	1548	3815	4694	3330	1106	4	70
CYP3A7-NM_000765.2	0	0	0	0	0	4	1	4	16	7	6	2	695	1757	1513	2312	1100	2166	1754	1080	825	320	0	15
CYR61-NM_001554.3	0	3	1	7	219	323	862	5140	6437	1505	658	12664	640	1134	963	1641	2167	1495	709	973	267	165	0	38
DAD1-NM_001344.1	1	8	9	75	5327	2875	6356	22777	18264	13802	2761	44646	991	2742	2510	3290	1689	1309	673	558	79	113	0	24
DAP-NM_004394.1	4	5	9	21	323	882	1481	4025	3968	2426	379	6641	312	413	294	342	56	192	44	42	10	16	0	3
DEFB125-NM_153325.2	0	1	2	0	0	4	1	0	0	0	1	0	775	1037	198	27	2	142	13	7	9	1	2	0
DEFB4-NM_004942.2	2	18	8	10	19	25	27	87	538	147	364	406	798	2031	1655	2782	4929	3404	3380	6996	4648	2360	7	266
DLG7-NM_014750.3	0	0	1	0	1	26	34	5	73	8	52	59	701	1077	337	100	5	588	29	27	31	15	1	11
DPP4-NM_001935.3	3	1	1	2	0	1	5	6	9	2	1	1	942	1370	533	254	25	1149	88	23	57	17	0	1
DPYD-NM_000110.2	0	0	0	1	0	12	12	20	136	23	15	40	928	1559	728	1715	1281	3240	2293	1395	2066	451	1	15
DRD5-NM_000798.3	3	0	0	0	13	7	22	109	636	125	347	2634	1055	4923	4200	7598	14876	8822	12890	31551	11961	10263	3	1829
DUSP3-NM_004090.2	3	1	2	2	0	4	1	6	8	3	3	3	570	504	88	31	2	242	11	5	12	6	0	1
E2F2-NM_004091.2	0	0	1	2	3	12	53	64	326	16	78	69	871	364	313	448	134	943	1334	764	279	76	0	8
EDN1-NM_001955.2	3	6	1	4	50	84	227	1000	2976	1132	744	8354	488	1892	2024	3738	6297	3995	3892	9662	2190	1844	5	379
EGF-NM_001963.2	1	0	0	0	1	2	2	1	5	0	0	0	338	400	14	14	10	20	6	12	15	5	2	4
EIF2AK3-NM_004836.3	0	0	0	0	0	0	0	0	0	1	0	3	254	285	43	53	42	52	40	48	83	30	32	72
EIF4G2-NM_001418.1	0	2	3	1	3	120	49	50	246	35	36	94	266	107	1	4	0	11	1	0	1	0	0	0
ELAVL1-NM_001419.2	1	1	2	8	140	185	603	1996	7860	1304	1041	20248	865	2290	1639	2921	4887	3165	3750	6878	958	326	7	159
ELAVL4-NM_021952.2	0	0	1	1	25	26	51	263	1748	260	288	4113	540	1080	857	1461	2724	1527	1241	2633	561	254	0	98
ERBB4-NM_005235.1	0	1	0	1	0	1	4	31	134	1	57	356	80	344	105	430	149	466	276	776	646	65	5	90
ERCC3-NM_000122.1	1	2	0	1	97	74	166	633	6211	940	1858	18255	760	3206	2979	5167	9255	4760	4410	11347	2736	2122	3	579
FAM107A-NM_007177.1	0	6	1	5	241	389	1011	3496	5376	2186	1348	8434	700	1451	1373	1893	1932	488	1551	951	165	79	0	5
FAM77C-NM_024522.1	0	0	0	0	3	7	14	9	417	33	60	219	296	397	158	393	87	520	299	124	184	16	0	6
FGF9-NM_002010.1	0	0	0	0	5	7	13	35	154	60	88	81	703	1456	1082	1810	1038	1979	1405	1351	900	267	1	11
FOXA1-NM_004496.2	0	1	2	7	7	15	48	36	327	15	88	153	453	464	407	583	92	371	438	169	227	27	0	4
FPGT-NM_003838.2	0	0	1	0	0	0	0	0	0	2	0	2	293	320	1	3	0	3	2	1	1	2	0	0
FURIN-NM_002569.2	0	0	0	0	1	2	2	1	17	1	1	16	413	242	103	34	3	25	7	2	6	1	1	1
G6PD-NM_000402.2	0	0	1	1	0	1	2	4	2	1	0	0	326	950	827	1644	2401	880	106	3703	691	465	0	16
GAPDHS-NM_014364.3	0	1	0	0	12	7	27	151	728	178	490	5671	459	1495	1352	1864	3822	2329	2469	7463	2622	1899	5	823
GGH-NM_003878.1	0	1	0	0	0	1	4	0	1	3	2	5	308	391	27	5	2	43	1	3	3	0	2	0
GSTP1-NM_000852.2	10	25	73	538	6418	2945	4555	12648	11349	3029	925	21351	1030	5041	3239	3487	471	403	167	109	27	29	0	3
GSTT1-NM_000853.1	1	0	1	2	18	45	72	127	1140	265	51	479	285	354	200	368	398	526	362	199	124	67	1	4
ICAM3-NM_002162.2	1	0	1	3	16	13	86	257	811	64	82	363	196	271	322	335	147	44	180	172	24	5	0	7
IGF2-NM_000612.2	1	18	26	187	3071	2374	3726	8951	4977	3029	614	9156	428	887	404	689	105	103	41	68	19	7	1	0
IGF2R-NM_000876.1	4	2	4	2	7	7	15	13	160	37	47	72	587	936	887	1272	765	1627	1148	1156	769	529	1	21
IGFBP1-NM_000596.2	2	2	0	6	192	56	348	2157	1602	530	391	5233	165	804	362	771	1086	143	236	266	76	31	2	20
IL13-NM_002188.2	2	1	1	6	4	5	9	23	94	24	106	849	369	1833	1166	2644	6719	4156	4683	12454	5364	5349	78	6440
IL18R1-NM_003855.2	0	2	3	2	2	9	4	9	10	4	1	10	570	1259	725	161	7	1022	42	13	84	10	1	2
IL1B-NM_000576.2	0	0	0	0	2	10	1	1	66	5	11	21	114	1624	1452	1487	464	2178	101	59	658	80	0	6
IL1F6-NM_014440.1	4	0	2	0	4	1	2	5	13	4	37	107	570	1384	1054	1753	3100	2431	2244	5236	3477	2165	1	152
IL1F9-NM_019618.2	1	3	0	0	2	9	7	18	71	51	34	115	777	2167	2013	3362	7055	4700	3903	8941	6623	3096	23	617
IL1R1-NM_000877.2	1	3	4	3	19	24	18	45	362	111	46	648	691	1530	796	1882	2226	2251	2292	3066	643	677	0	89
IL4R-NM_000418.2	2	6	2	4	39	81	173	800	2314	1128	360	7128	506	1171	616	1174	1991	1211	948	1918	327	548	1	95
IL6-NM_000600.1	0	0	0	2	22	20	65	324	1394	497	877	2332	961	3679	2748	4689	8708	4394	6117	11856	4271	3489	11	344
IRF6-NM_006147.2	1	0	0	1	14	17	45	97	830	207	806	573	571	2973	1620	3641	5491	2530	1939	5334	5326	2412	10	253
JAK2-NM_004972.2	0	1	0	3	1	1	0	3	3	2	4	0	861	1185	157	42	6	528	23	14	20	9	1	3
JAK3-NM_000215.2	1	0	0	1	3	1	1	56	174	54	130	33	483	2672	1159	3578	5993	2359	5000	10087	6312	5359	12	1464
JUNB-NM_002229.2	0	0	0	7	60	34	186	729	221	173	20	1106	127	230	1010	1372	893	200	238	469	15	18	0	3
JUN-NM_002228.3	0	0	2	0	0	3	2	3	2	2	1	1	340	482	7	4	1	11	1	0	0	0	0	1
KCNS3-NM_002252.3	0	0	0	0	0	5	0	0	4	5	1	1	339	249	21	9	0	18	5	0	6	0	0	0
KIAA0101-NM_014736.4	0	0	0	1	4	18	55	71	329	94	29	217	382	559	404	671	325	743	462	360	176	115	1	9
KIAA0152-NM_014730.2	1	3	2	6	122	175	201	886	2130	914	327	4830	242	1292	993	1719	2629	2013	771	1733	312	298	0	73
KIT-NM_000222.1	0	0	0	0	0	1	2	0	5	1	5	2	476	445	199	274	36	651	177	46	254	61	0	18
KRT24-NM_019016.1	0	1	0	0	1	1	3	1	3	2	0	2	920	2837	2347	3790	3537	4722	3612	947	1440	437	0	59
LTA-NM_000595.2	4	15	1	13	19	7	3	9	64	7	1	4	265	1680	1304	2142	1545	2621	1154	1185	909	353	0	21
LYPLA2-NM_007260.2	1	4	1	2	22	124	103	376	2017	243	215	1187	383	396	209	252	160	236	198	236	228	89	116	88
MAP2K6-NM_002758.2	0	0	0	0	0	0	3	1	4	0	2	0	482	721	40	16	9	70	1	3	9	4	2	8
MAP3K14-NM_003954.1	0	0	0	1	1	1	2	5	18	2	27	116	514	2482	1099	3223	4753	2404	5423	12084	6499	4587	341	6683
MAP3K5-NM_005923.3	0	1	0	0	5	26	50	145	575	160	114	372	297	1152	793	1597	2337	1712	778	1835	1459	813	1	55
MAP3K8-NM_005204.2	1	0	0	0	2	2	5	18	169	11	71	57	615	2434	1839	3431	4694	3506	2474	3526	5098	1887	10	187
MDM2-NM_002392.2	0	0	0	0	1	8	12	38	239	80	46	304	160	727	520	891	1649	982	172	1927	834	1037	3	294
MDM4-NM_002393.2	5	0	3	3	13	11	29	97	582	82	111	539	344	848	712	970	2329	431	1010	2373	1323	340	2	42
MDS1-NM_004991.1	3	6	0	0	3	6	4	7	29	17	10	5	440	1399	1383	2007	2061	1990	1057	608	2563	494	0	134
MGMT-NM_002412.2	0	1	0	3	42	68	267	708	870	573	152	1829	613	914	795	1354	440	1269	487	281	100	99	0	18
MMP1-NM_002421.2	0	0	1	1	4	49	30	27	460	66	66	90	478	1050	736	635	52	1265	198	80	148	41	1	1
MMP21-NM_147191.1	0	0	0	0	0	8	9	6	48	12	0	24	468	1120	819	1278	604	986	762	935	498	138	0	8
MMP2-NM_004530.2	1	10	4	3	59	72	304	1683	4841	2880	1324	15650	638	2003	1513	2648	4954	2866	2429	4519	834	880	3	126
MMP7-NM_002423.3	0	4	1	3	3	3	1	5	1	2	0	1	609	925	141	23	1	56	0	1	3	1	4	15
MMP9-NM_004994.2	0	1	3	0	8	7	8	28	279	85	524	2405	1296	7591	7030	10479	22791	14001	15160	36685	25757	18427	362	17491
MYB-NM_005375.2	1	3	1	7	213	245	570	2987	11475	4907	3215	34889	436	6328	4939	7911	14728	7385	1555	4502	2892	3576	6	343
MYC-NM_002467.3	0	1	0	6	39	44	3	483	879	492	81	13	57	206	71	528	417	128	32	240	22	34	0	13
NR2C2-NM_003298.3	0	1	5	3	6	33	48	57	433	76	152	176	802	1564	1236	1330	419	1899	1417	287	806	203	2	19
NUDT11-NM_018159.2	1	2	3	0	2	14	7	24	104	47	42	187	655	981	518	955	1619	1592	1414	1047	768	546	0	94
PCTK2-NM_002595.2	0	0	0	0	2	10	19	23	268	39	72	110	639	712	408	499	47	899	374	144	155	29	0	3
PDGFRA-NM_006206.3	0	0	0	0	0	2	3	3	6	5	17	15	325	198	6	2	2	32	4	0	3	5	0	1
PICALM-NM_007166.2	0	6	6	2	1	3	5	4	7	5	5	3	237	84	0	0	0	0	1	1	2	0	0	3
PLXNC1-NM_005761.1	1	0	0	0	4	3	2	1	6	2	0	6	353	697	351	195	10	551	47	9	40	7	0	0
POU1F1-NM_000306.1	0	1	2	0	1	0	1	2	13	2	2	5	583	1031	656	838	158	1342	290	54	325	64	0	8
POU6F2-NM_007252.2	0	0	0	2	1	8	11	7	98	46	29	29	793	1631	1437	2250	1032	2776	1462	854	1708	672	10	49
PPIF-NM_005729.3	1	0	3	4	18	147	224	137	1976	163	132	969	381	858	666	486	59	692	115	25	76	15	0	1
PPP1CC-NM_002710.1	0	1	0	9	12	172	161	237	429	197	46	568	224	335	169	127	20	106	30	22	9	6	0	1
PPP6C-NM_002721.3	4	0	0	0	1	24	34	51	135	18	43	62	738	1344	1159	923	109	1179	366	216	137	32	2	4
RAB11A-NM_004663.3	0	1	1	0	2	6	1	3	2	3	5	2	284	326	8	5	1	15	1	1	1	0	0	1
RAB30-NM_014488.3	0	0	1	2	6	11	7	40	168	39	160	50	435	1279	1150	1864	2292	2563	1663	1690	3010	734	5	40
RAB32-NM_006834.2	1	2	0	0	0	16	2	0	25	4	12	24	628	543	48	23	2	104	7	1	5	1	0	0
RAB38-NM_022337.1	0	0	0	0	1	1	0	0	1	1	1	1	501	972	22	3	6	17	0	2	5	3	1	1
RAD21-NM_006265.1	0	2	0	0	1	27	17	15	41	13	35	63	466	503	42	8	2	107	5	0	2	0	8	1
RAD51-NM_002875.2	0	0	1	0	1	33	7	5	496	77	67	211	863	1326	749	1234	349	2019	1305	520	503	88	0	7
RAD52-NM_002879.2	0	0	0	0	7	15	30	31	359	133	36	146	899	4004	3973	6037	8395	6924	5868	5821	3315	2089	0	36
REV1L-NM_016316.2	2	0	0	0	1	8	7	0	48	19	19	29	474	579	284	71	6	530	24	14	57	12	0	1
RNF10-NM_014868.3	2	2	4	3	225	311	535	1845	8961	4078	1297	19924	1445	8191	7740	11185	20151	12694	11616	19455	2750	4974	4	251
RPL3L-NM_005061.2	0	3	0	3	2	1	14	17	13	3	2	9	496	1344	905	1566	544	1978	1406	920	612	126	13	9
S100A12-NM_005621.1	4	4	5	10	5	3	5	5	52	11	5	9	702	1678	1152	1970	355	2096	1810	945	868	500	0	3
S100A8-NM_002964.3	0	1	0	0	1	9	12	7	64	6	11	9	517	760	559	364	24	940	180	30	95	17	0	2
SCGB2A2-NM_002411.1	1	0	1	0	3	2	0	0	2	0	1	0	386	469	130	49	2	333	11	8	15	3	0	2
SELE-NM_000450.1	0	0	0	0	0	0	0	0	0	1	0	0	49	63	0	0	0	0	0	0	0	0	0	0
SERPINB7-NM_003784.1	0	1	1	5	5	3	4	7	6	0	0	0	428	511	246	72	7	499	41	7	35	11	1	0
SOX15-NM_006942.1	0	0	0	0	6	2	30	62	496	97	289	1157	329	841	670	893	2259	563	653	2417	1234	802	2	375
STAT1-NM_007315.2	0	0	0	0	0	1	1	1	0	1	3	3	457	168	0	0	0	5	0	0	3	0	0	0
STAT4-NM_003151.2	1	1	1	0	2	6	0	2	6	1	0	0	486	521	67	17	0	87	2	0	7	0	0	0
STMN2-NM_007029.2	0	1	0	1	4	129	194	211	961	203	105	500	487	681	314	209	28	439	139	45	45	26	0	2
STMN4-NM_030795.2	1	4	0	7	33	108	70	257	2355	374	298	1155	513	2411	1175	2115	1000	3480	932	501	311	203	5	24
TFE3-NM_006521.3	2	3	3	8	167	272	751	3297	4861	1909	487	10729	467	1455	1224	1797	2222	1037	1137	1281	204	192	0	47
TFRC-NM_003234.1	1	3	0	2	8	341	255	90	1659	386	147	522	863	1762	1218	817	64	1195	221	85	70	55	0	10
TGFBR2-NM_003242.4	0	0	1	2	53	88	267	954	3629	1685	1072	8943	778	1258	992	1692	1260	1380	1343	1128	390	411	0	67
TGOLN2-NM_006464.2	0	0	0	0	0	13	52	121	202	71	103	129	478	255	315	173	40	92	201	123	29	18	0	0
TNFAIP1-NM_021137.3	1	2	0	0	11	10	59	152	820	94	156	445	312	310	228	361	154	300	287	158	133	18	0	13
TNFAIP3-NM_006290.2	0	1	1	2	35	55	139	423	1197	506	154	3127	343	367	273	587	404	370	335	384	53	43	0	9
TP53-NM_000546.2	1	1	2	17	461	574	925	4665	5729	3563	734	12759	520	1763	1378	2520	2729	1740	1152	1844	223	142	0	41
TP73-NM_005427.1	0	0	1	2	11	26	2	94	1384	281	36	18	522	2499	1718	3927	5148	3333	37	10885	4131	3117	6	35
TRAF1-NM_005658.3	3	8	3	1	2	11	0	4	13	1	0	1	0	0	0	1	1	0	1	2	0	0	0	0
TRAF4-NM_004295.2	0	1	2	2	1	4	0	1	2	2	1	0	3	0	1	2	1	4	3	4	1	2	1	0
WNT1-NM_005430.2	1	2	4	1	1	5	0	3	3	2	0	5	1	0	0	2	2	1	0	2	1	2	0	0
ZNF101-NM_033204.2	0	0	0	0	0	2	1	0	0	1	0	1	0	2	0	2	0	0	0	1	2	0	0	1
ZNF140-NM_003440.2	0	0	0	0	0	0	0	0	0	0	0	0	0	8	2	2	11	7	1	3	7	4	0	4
ZNF192-NM_006298.2	0	0	0	0	0	0	3	1	0	0	0	0	2	3	3	7	9	7	8	6	11	2	3	6
ZNF225-NM_013362.1	2	6	8	5	1	6	1	1	9	2	0	0	0	0	0	1	0	1	1	1	0	0	0	0
ZNF350-NM_021632.3	0	0	0	0	1	1	0	1	0	0	0	0	0	0	0	0	0	0	0	0	1	0	0	0
ZNF434-NM_017810.2	1	0	1	0	1	0	0	1	1	0	1	1	0	0	0	0	0	1	0	1	0	0	0	0
ZNF557-NM_024341.1	3	1	2	3	5	3	0	4	3	2	0	1	0	0	0	0	0	0	0	0	0	1	0	0

## Sheet: SEQC-D-RT1-OU
	NT Count												IS Count													The number of times a native or internal standard template is sequenced and correctly binned according to criteria outlined in methods section for each cross dilution point of internal standard mixture is shown here. The number of internal standard copies loaded in the library preparation is the header for each column. The specific assay is each row. The ratio of the native to internal standard (…
	IS-Concentration: cross-dilution (copies present in library preparation)												IS-Concentration: cross-dilution (copies present in library preparation)
Assay Name	60000000	60000000	1.0374e+07	1.93353e+06	120737	182863	67362.9	27126.6	2125.15	3792.08	23.8889	125.305	60000000	60000000	1.0374e+07	1.93353e+06	120737	182863	67362.9	27126.6	2125.15	3792.08	23.8889	125.305
ABCB11-NM_003742.2	0	1	0	1	5	1	2	2	27	18	1	84	574	1913	578	1611	1178	987	2330	3824	1809	1229	1	451
ABCB6-NM_005689.1	0	0	0	2	35	8	110	347	858	389	413	2020	427	4569	1379	3610	4046	4778	4358	6391	1238	1574	3	198
ABCC11-NM_032583.3	0	0	1	1	4	3	10	51	193	26	128	627	292	2652	1735	2910	3398	3752	2285	3658	4443	2858	89	2413
ABCC4-NM_005845.2	0	1	0	0	1	1	0	1	1	4	0	0	126	198	93	34	3	5	0	1	0	0	0	0
ABCD2-NM_005164.2	1	2	0	1	6	1	5	24	10	2	4	7	110	206	94	174	55	43	15	40	1	1	0	1
ABCG5-NM_022436.2	0	0	0	0	0	0	0	0	0	1	0	0	31	229	166	152	92	43	0	2	1	1	0	0
ACTB870-NM_001101.870	0	20	61	255	1143	862	1430	3398	2461	997	329	2131	202	2457	901	702	50	94	40	29	4	5	0	1
ADM-NM_001124.1	0	0	0	14	99	80	112	820	1740	548	216	1540	384	1679	995	1330	1050	1159	1071	818	164	40	0	29
ADORA2B-NM_000676.2	0	0	0	2	41	20	10	58	751	191	73	599	158	2131	1158	1460	1747	1408	250	651	410	202	1	40
AES-NM_001130.5	1	0	6	58	73	39	1	13	2	138	2	9	91	215	285	157	2	7	1	2	2	0	0	0
ANXA13-NM_004306.2	0	0	0	0	1	0	0	20	9	2	4	39	107	100	27	64	209	90	338	586	104	31	0	5
ANXA5-NM_001154.2	0	0	0	5	26	18	0	15	18	22	2	10	39	382	195	269	29	99	18	8	39	0	0	1
AOX1-NM_001159.3	0	0	0	0	3	2	10	11	85	11	2	49	301	1690	1052	1265	1342	1739	1237	1462	831	466	0	87
APC-NM_000038.3	0	0	1	2	80	44	2	74	27	48	9	30	293	1218	765	771	304	485	23	45	39	2	0	7
ATP1A2-NM_000702.2	0	0	0	11	16	12	0	3	3	28	0	3	27	135	166	138	1	4	0	0	2	0	0	0
ATP6AP1-NM_001183.3	0	0	3	47	754	740	1508	5367	4729	2376	544	3657	329	2729	825	1506	1215	1713	1122	1374	74	123	0	8
BACH2-NM_021813.1	1	7	4	0	3	12	21	91	235	137	15	271	157	962	572	797	796	430	123	261	314	29	0	20
BAG1-NM_004323.3	0	0	0	6	29	20	157	364	1394	600	455	4181	398	2634	1031	1955	2411	2999	2167	3614	897	511	3	219
BCL2A1-NM_004049.2	0	8	3	13	108	72	108	255	1144	240	70	887	286	2727	1538	1962	2261	2495	1117	1006	423	154	1	28
BIRC2-NM_001166.3	0	0	0	2	8	3	5	20	11	74	2	1	215	1321	768	868	772	944	114	160	60	16	0	6
CD180-NM_005582.1	0	0	0	1	0	0	1	18	19	7	4	38	233	514	422	532	1136	1727	1661	3925	2152	928	2	126
CD80-NM_005191.2	0	0	0	1	1	1	0	0	6	4	0	0	192	1232	694	1050	425	496	16	18	23	25	1	0
CDH1-NM_004360.2	0	0	0	6	41	43	19	118	2233	1809	401	3063	128	2100	1498	1779	2213	2629	511	1345	868	294	2	100
CDK8-NM_001260.1	0	0	0	7	39	29	9	37	285	392	12	268	323	1097	762	984	801	1013	375	381	129	44	0	13
CDKN1A-NM_000389.2	0	0	2	10	123	112	27	206	2853	1121	390	4118	77	1747	1052	1301	1267	1432	403	460	253	233	2	16
CIRBP-NM_001280.1	0	0	7	33	173	153	79	382	855	471	54	551	359	1158	843	891	421	627	156	125	41	18	0	5
CTNNB1-NM_001904.2	0	0	4	18	225	160	237	960	3631	2097	486	4714	428	5197	2717	3512	4034	4207	3098	3089	727	510	0	92
CYP1A1-NM_000499.2	1	1	0	0	2	0	1	0	6	3	0	2	110	303	220	146	12	18	1	5	2	8	0	0
CYP2C9-NM_000771.2	0	0	0	0	0	0	0	0	4	1	0	0	346	1538	792	1588	1733	1158	2179	3865	2460	957	10	798
CYP2F1-NM_000774.3	0	0	0	3	2	4	3	20	91	20	40	197	220	740	443	543	524	528	482	819	280	147	3	93
CYP3A4-NM_017460.3	3	2	0	2	8	1	13	37	319	41	14	387	367	2265	582	1865	1523	947	2904	4795	1754	1171	16	1037
CYP3A7-NM_000765.2	2	0	0	1	2	0	4	9	15	1	0	38	368	2236	1353	2063	2307	1684	2556	2844	901	364	1	37
CYR61-NM_001554.3	0	2	0	15	165	121	269	1020	3119	1220	492	3700	284	1647	810	939	1190	1591	504	612	276	218	0	33
DAD1-NM_001344.1	2	0	14	126	1436	1057	2560	6058	7606	5861	1509	9439	387	2557	1929	2020	1024	1509	841	808	119	136	0	16
DAP-NM_004394.1	0	0	2	14	279	234	502	1089	1727	1087	196	1807	113	428	288	305	176	228	114	82	15	24	0	0
DEFB125-NM_153325.2	0	0	0	0	1	2	0	0	0	0	0	0	289	1091	584	816	532	181	23	25	15	4	0	0
DEFB4-NM_004942.2	0	0	0	1	9	4	8	41	356	45	225	1352	336	2138	1488	2110	2264	2268	2159	3847	3445	2279	27	851
DLG7-NM_014750.3	0	1	0	0	48	22	2	37	71	110	3	22	287	1098	610	879	608	686	75	89	55	14	0	9
DPP4-NM_001935.3	0	1	0	1	9	2	0	6	14	3	0	1	296	1201	788	1064	866	950	132	193	99	33	0	14
DPYD-NM_000110.2	0	0	1	5	10	4	6	72	300	83	32	466	452	1420	471	1203	1788	2004	2242	2977	1662	628	4	90
DRD5-NM_000798.3	0	0	0	5	3	14	52	100	833	225	204	1790	410	4786	1909	3313	3584	4661	5227	9301	3058	3142	11	848
DUSP3-NM_004090.2	0	2	1	0	12	5	2	14	25	39	1	6	249	542	381	487	215	248	32	31	26	8	0	1
E2F2-NM_004091.2	0	0	1	1	5	3	15	55	160	36	26	254	280	428	258	333	496	612	1470	2039	572	95	2	22
EDN1-NM_001955.2	0	1	1	3	81	70	177	590	1739	766	361	2463	236	1985	697	1019	1540	1812	1576	2937	469	644	7	40
EGF-NM_001963.2	0	0	0	1	1	0	1	0	1	0	0	1	98	340	260	301	30	12	5	1	1	4	0	0
EIF2AK3-NM_004836.3	0	0	0	2	3	0	0	3	0	1	0	0	47	54	90	99	23	16	21	36	32	25	9	36
EIF4G2-NM_001418.1	0	1	3	32	140	168	35	216	296	247	15	190	93	116	53	82	7	11	5	5	0	0	0	0
ELAVL1-NM_001419.2	0	0	6	47	553	404	857	2753	7251	1456	838	8256	416	3247	1629	2694	2039	2542	2076	2345	373	235	1	25
ELAVL4-NM_021952.2	0	0	1	9	146	82	88	281	1769	377	212	2130	234	1355	683	1008	813	1012	458	644	123	48	0	11
ERBB4-NM_005235.1	0	0	0	0	4	4	20	50	336	14	43	212	58	456	113	423	126	526	257	495	195	25	1	10
ERCC3-NM_000122.1	0	0	3	5	156	99	109	269	4307	986	1231	6143	300	4307	2213	2809	3501	3555	1488	2715	1567	1419	3	260
FAM107A-NM_007177.1	1	1	12	89	1226	903	1844	3920	3654	2378	1089	3833	368	1902	1220	1214	459	212	433	324	38	26	0	5
FAM77C-NM_024522.1	0	0	1	4	21	9	21	71	497	124	43	597	117	416	164	332	358	332	202	271	64	17	0	2
FGF9-NM_002010.1	0	2	0	4	33	29	53	209	1036	522	106	1062	373	1932	1180	1554	1501	1781	1266	1436	356	221	1	38
FOXA1-NM_004496.2	0	0	0	2	9	5	8	35	223	107	36	149	251	592	434	760	541	416	1019	1253	549	28	0	23
FPGT-NM_003838.2	0	0	0	4	21	11	0	0	3	25	0	3	136	261	131	242	11	8	1	3	1	0	0	0
FURIN-NM_002569.2	0	0	0	0	6	5	1	9	6	15	0	5	222	440	149	64	34	15	7	8	3	1	0	1
G6PD-NM_000402.2	0	0	0	0	0	0	0	2	2	0	1	2	121	619	263	579	644	289	1071	790	275	287	0	73
GAPDHS-NM_014364.3	0	1	0	2	10	3	22	67	347	93	240	1170	208	1285	1086	1236	1267	1452	1742	2711	1323	1139	6	410
GGH-NM_003878.1	0	0	0	3	4	4	1	28	0	0	1	0	116	477	153	65	9	44	5	4	0	0	0	0
GSTP1-NM_000852.2	1	26	54	248	2074	1741	1527	2706	6465	1925	627	7951	456	5393	2785	3724	572	835	390	239	31	45	0	5
GSTT1-NM_000853.1	0	0	0	4	38	52	74	324	757	47	105	1021	95	284	162	113	142	364	311	369	51	10	1	3
ICAM3-NM_002162.2	0	3	1	3	35	4	28	124	335	46	34	317	106	412	161	184	187	34	257	299	26	18	0	1
IGF2-NM_000612.2	0	3	8	61	799	847	1374	3444	1900	958	321	1829	146	671	164	303	86	137	64	73	5	6	1	1
IGF2R-NM_000876.1	0	0	0	0	3	3	14	20	145	61	18	226	282	1026	573	726	975	1170	861	1392	643	445	2	93
IGFBP1-NM_000596.2	0	0	0	3	83	16	81	271	821	218	218	1517	29	869	323	573	593	91	111	128	51	40	0	5
IL13-NM_002188.2	0	0	1	1	2	0	3	9	43	22	107	281	206	2335	703	2006	2789	3137	3434	5917	3256	3406	46	1878
IL18R1-NM_003855.2	0	0	1	1	6	7	7	11	6	5	0	2	221	1367	842	962	856	1039	130	176	57	33	0	3
IL1B-NM_000576.2	0	0	0	1	5	4	0	5	98	34	1	111	14	1728	1089	1431	1760	1511	69	74	489	147	1	36
IL1F6-NM_014440.1	0	0	1	0	0	1	1	5	10	1	4	45	263	1647	871	1059	1266	1847	1565	2622	1926	1451	31	1075
IL1F9-NM_019618.2	0	0	0	0	4	0	2	9	45	44	15	218	335	2519	1634	2151	2821	3385	2157	3883	4346	2556	35	962
IL1R1-NM_000877.2	0	0	0	0	8	7	28	81	117	38	20	168	229	1057	302	505	398	790	1174	1777	172	117	0	12
IL4R-NM_000418.2	0	0	1	7	63	53	116	307	1466	837	272	2875	292	1344	469	869	871	1055	1043	1256	254	442	2	19
IL6-NM_000600.1	0	0	0	1	17	9	24	86	685	309	748	2625	375	3723	2020	3346	3581	2851	4067	6311	2730	3005	19	568
IRF6-NM_006147.2	0	0	1	8	47	39	53	333	3015	1290	1022	6015	177	3457	1383	2859	2713	2034	829	1641	1263	1051	3	287
JAK2-NM_004972.2	0	0	2	2	31	20	0	48	7	34	2	6	387	1368	583	846	588	735	68	96	45	53	1	7
JAK3-NM_000215.2	0	0	0	0	2	5	6	8	181	51	167	1270	223	3022	824	2201	2189	1353	2688	4515	2956	3097	10	998
JUNB-NM_002229.2	0	2	0	0	12	16	9	40	37	21	7	48	161	1158	116	55	56	86	30	37	6	5	0	1
JUN-NM_002228.3	0	1	0	2	9	6	0	4	3	5	0	1	156	489	321	443	55	22	2	7	1	2	0	0
KCNS3-NM_002252.3	0	1	2	5	16	10	1	10	17	5	0	10	161	315	198	265	160	34	21	23	24	2	0	0
KIAA0101-NM_014736.4	0	0	0	0	9	5	26	47	297	154	26	290	223	757	502	614	656	799	678	939	205	157	1	27
KIAA0152-NM_014730.2	0	0	2	9	74	76	135	322	1265	652	204	1820	155	1849	891	1306	1317	1890	1044	1427	325	336	0	44
KIT-NM_000222.1	0	0	0	0	3	4	1	16	34	86	8	31	237	452	302	441	273	441	308	471	374	10	0	22
KRT24-NM_019016.1	1	0	0	0	3	0	0	3	0	4	0	1	414	3137	1881	2955	3156	3523	3342	3593	1563	827	1	51
LTA-NM_000595.2	2	39	3	32	31	10	4	4	26	25	0	9	152	2210	945	1351	1411	1689	1016	1549	524	175	0	16
LYPLA2-NM_007260.2	0	0	0	6	154	73	103	361	1288	190	131	1286	125	412	128	265	268	181	174	240	121	59	100	44
MAP2K6-NM_002758.2	0	0	1	0	5	2	0	4	4	5	0	3	205	536	242	456	64	122	3	14	10	4	2	8
MAP3K14-NM_003954.1	0	0	0	0	0	2	2	4	29	2	17	93	267	2733	456	1935	1418	1190	2873	5445	2477	1697	227	3507
MAP3K5-NM_005923.3	0	3	0	3	36	29	79	260	766	382	112	1223	61	1305	677	1046	977	1192	249	429	493	413	1	112
MAP3K8-NM_005204.2	0	0	0	0	2	3	2	8	170	13	75	364	159	2299	1226	2228	2281	2039	717	960	3263	1544	13	504
MDM2-NM_002392.2	0	0	0	0	9	10	18	50	285	145	37	485	71	921	483	555	717	751	148	732	444	491	1	130
MDM4-NM_002393.2	1	0	0	1	17	2	33	93	661	82	159	1391	129	1097	634	797	1135	287	550	629	754	98	1	102
MDS1-NM_004991.1	0	0	1	1	1	0	4	4	74	5	2	69	153	2078	958	1114	1567	1592	543	635	1428	668	1	333
MGMT-NM_002412.2	0	0	0	4	45	24	136	367	325	206	73	697	217	968	534	764	611	851	459	465	75	95	0	14
MMP1-NM_002421.2	0	1	0	1	23	22	15	56	263	162	10	277	268	1100	708	895	913	1017	420	635	222	130	0	25
MMP21-NM_147191.1	0	0	0	0	2	1	11	15	77	12	1	82	237	1426	581	944	1016	724	497	927	343	262	1	40
MMP2-NM_004530.2	0	0	0	3	30	22	135	487	2040	1066	977	4999	313	2292	1187	1751	2085	2241	2205	2716	892	1115	3	113
MMP7-NM_002423.3	0	1	0	1	0	0	0	1	1	1	0	2	266	1073	419	228	11	37	3	0	0	1	0	2
MMP9-NM_004994.2	0	0	0	1	11	3	7	30	230	61	393	1349	636	7681	4644	6392	7934	8834	9152	13967	12937	9401	380	8521
MYB-NM_005375.2	0	0	5	9	149	138	248	708	7255	3691	2341	13683	83	6500	3465	5146	5910	4944	535	1418	2013	2428	4	329
MYC-NM_002467.3	0	0	0	0	14	14	28	7	482	255	121	1182	33	360	55	314	154	127	122	229	22	54	0	11
NR2C2-NM_003298.3	1	0	1	0	40	40	55	324	1089	518	237	1362	291	1584	1000	1374	1359	1375	1116	1358	606	295	2	68
NUDT11-NM_018159.2	0	0	0	0	16	6	23	110	137	119	52	355	296	1129	361	600	1005	999	941	1371	385	196	0	65
PCTK2-NM_002595.2	0	0	1	4	52	37	42	217	696	346	59	593	290	807	482	729	451	692	428	480	94	63	0	11
PDGFRA-NM_006206.3	0	0	0	3	74	18	1	10	18	129	2	10	136	118	96	131	23	44	3	10	3	0	0	0
PICALM-NM_007166.2	0	1	2	6	45	4	1	13	5	38	0	4	76	100	56	30	8	1	0	3	5	1	0	1
PLXNC1-NM_005761.1	0	0	0	0	9	1	3	10	24	10	0	28	131	822	417	421	392	482	121	71	72	25	0	2
POU1F1-NM_000306.1	1	0	0	0	0	1	3	9	11	7	0	31	197	1076	523	925	802	938	362	719	655	208	0	96
POU6F2-NM_007252.2	0	1	1	1	17	10	35	40	371	206	45	408	277	1916	1156	1566	1838	1975	989	1836	1265	617	7	100
PPIF-NM_005729.3	0	0	1	24	217	101	87	417	1360	2255	288	622	228	1070	560	698	528	948	76	220	78	57	0	1
PPP1CC-NM_002710.1	0	0	1	11	75	113	104	270	342	196	18	245	91	390	203	210	60	89	44	46	7	4	0	1
PPP6C-NM_002721.3	0	0	0	0	7	7	29	83	54	49	16	51	293	1328	482	634	450	572	520	584	45	13	0	5
RAB11A-NM_004663.3	0	0	2	18	39	32	0	20	3	95	3	2	129	295	227	280	27	26	3	5	2	9	0	0
RAB30-NM_014488.3	0	0	0	0	24	13	13	131	636	447	368	1291	217	1975	1285	1668	2279	2473	1575	2075	2130	759	3	218
RAB32-NM_006834.2	0	0	1	2	37	12	5	13	31	42	2	18	206	461	327	432	118	143	12	15	9	7	0	0
RAB38-NM_022337.1	1	0	0	2	2	2	0	1	0	7	0	1	199	781	412	409	28	23	1	6	6	4	0	1
RAD21-NM_006265.1	0	0	1	16	144	100	7	159	116	347	18	82	165	553	246	468	77	93	10	19	9	5	0	0
RAD51-NM_002875.2	0	0	0	0	25	25	2	1	355	164	33	313	349	1147	403	870	1429	1352	1493	1860	510	121	0	50
RAD52-NM_002879.2	0	0	1	1	30	13	45	168	417	228	84	483	498	4783	2601	3175	4079	4413	3968	4764	1149	609	0	82
REV1L-NM_016316.2	0	0	0	3	44	14	8	69	184	184	9	96	303	748	460	716	417	534	145	192	86	33	0	4
RNF10-NM_014868.3	0	5	4	45	418	301	771	2082	7783	3580	1285	9827	575	7839	4966	6287	6286	7644	5830	8343	1029	1545	5	101
RPL3L-NM_005061.2	0	1	0	1	0	0	8	8	6	4	1	8	201	1642	748	1098	1492	1416	1004	1466	585	217	6	44
S100A12-NM_005621.1	0	0	1	0	4	1	10	22	109	50	6	63	359	1713	648	1426	1386	1161	1975	2758	715	481	0	57
S100A8-NM_002964.3	0	0	0	5	42	31	43	174	563	148	24	394	204	871	586	772	746	731	450	437	153	40	0	22
SCGB2A2-NM_002411.1	0	0	0	1	0	0	0	2	1	0	0	0	123	551	253	524	346	349	34	83	27	9	0	6
SELE-NM_000450.1	0	0	0	1	0	0	0	0	0	0	0	0	3	2	33	36	2	2	0	0	2	0	0	0
SERPINB7-NM_003784.1	0	0	0	1	2	0	0	5	2	0	0	0	210	634	319	410	428	565	164	217	50	84	0	4
SOX15-NM_006942.1	0	0	0	0	7	1	14	66	606	91	208	809	128	979	598	818	948	356	235	831	735	661	3	207
STAT1-NM_007315.2	0	0	3	13	19	12	1	1	4	42	1	2	157	84	46	96	4	5	0	4	2	1	0	0
STAT4-NM_003151.2	1	0	0	4	3	8	0	8	5	8	0	4	190	616	402	377	107	160	5	2	4	11	0	0
STMN2-NM_007029.2	0	2	0	39	230	262	424	1157	963	522	69	860	204	713	366	419	155	156	93	61	7	12	0	1
STMN4-NM_030795.2	0	1	8	44	385	331	163	635	3100	1318	326	3045	225	2176	630	1295	1257	1538	446	412	64	79	0	19
TFE3-NM_006521.3	0	3	1	35	266	216	619	1464	3037	1434	283	3321	180	1292	858	1261	944	673	693	883	116	113	0	18
TFRC-NM_003234.1	0	0	1	17	201	172	222	550	1266	627	137	952	377	1733	1217	1449	851	1020	342	533	67	34	0	7
TGFBR2-NM_003242.4	0	0	0	3	77	45	201	592	2823	1844	711	4214	361	1420	944	1335	1179	1139	1248	1691	284	318	3	70
TGOLN2-NM_006464.2	1	0	3	1	43	13	41	191	184	105	70	121	243	271	385	190	155	78	221	235	26	7	0	1
TNFAIP1-NM_021137.3	0	0	0	1	59	18	70	317	1092	203	169	1260	182	535	327	478	559	332	285	468	199	37	0	17
TNFAIP3-NM_006290.2	0	0	0	1	19	18	49	143	655	295	89	810	190	509	261	330	322	414	467	606	83	65	1	12
TP53-NM_000546.2	0	2	1	21	218	204	398	1110	2934	1557	488	3549	161	1720	608	1139	735	1494	1131	1542	138	191	0	13
TP73-NM_005427.1	0	0	1	0	6	7	24	0	570	182	115	1964	170	1720	1020	403	1811	2038	2653	237	2450	1772	5	845
TRAF1-NM_005658.3	0	1	0	2	0	1	0	2	0	0	0	0	1	0	0	1	0	0	1	0	0	0	0	0
TRAF4-NM_004295.2	0	0	0	0	0	0	0	0	0	0	1	0	0	0	0	0	0	0	0	0	1	0	0	0
WNT1-NM_005430.2	0	0	1	0	0	0	0	0	1	0	0	1	0	0	0	1	0	0	0	0	1	0	0	0
ZNF101-NM_033204.2	0	0	0	0	0	0	0	0	0	10	0	1	0	0	0	0	0	0	0	0	0	0	0	1
ZNF140-NM_003440.2	0	0	0	1	0	0	0	0	0	0	0	0	0	5	1	3	1	10	3	4	1	3	0	1
ZNF192-NM_006298.2	0	0	0	0	0	0	0	1	0	0	1	0	0	3	0	3	0	0	5	5	8	3	0	2
ZNF225-NM_013362.1	1	0	2	2	2	5	1	0	3	4	0	2	0	0	0	0	0	0	0	0	0	0	0	0
ZNF350-NM_021632.3	0	0	0	0	0	0	0	0	1	0	0	0	0	0	0	0	0	0	0	0	0	0	0	0
ZNF434-NM_017810.2	0	1	2	1	0	0	0	0	0	0	0	0	0	0	0	0	0	0	0	0	0	0	0	0
ZNF557-NM_024341.1	1	0	1	0	0	0	0	4	0	0	0	0	0	0	0	0	0	0	0	0	0	0	0	0
