# Supplementary material for: Targeted RNA-Sequencing with Competitive Multiplex-PCR Amplicon Libraries
Source: PLoS One. 2013 Nov 13;8(11):e79120. doi: 10.1371/journal.pone.0079120 (PMC3827295; doi:10.1371/journal.pone.0079120)
Supplement: Dataset S5 — Cross-platform comparison data. (XLS) [file pone.0079120.s010.xls]

## Sheet: TaqMan
	TaqMan qPCR median normalized data reported in log base 10 from MAQC - I study
	Canales, R. et al. Evaluation of DNA microarray results with quantitative gene expression platforms.
	Nature Biotechnology 24, 1115-1122 (2006)
	Sample
HUGO-ID	A	B	C	D
ABCB11	#N/A	#N/A	-2.46886	-2.33757
ABCB6	0.717274	0.655963	0.72765	0.561208
ABCC11	#N/A	-2.15357	-2.55243	-2.35803
ABCC4	0.0223221	-0.581613	0.00460564	-0.368069
ABCD2	-1.3572	0.406244	-0.512093	0.04648
ABCG5	-0.609788	-1.40135	-0.625898	-1.00455
ACTB	#N/A	#N/A	#N/A	#N/A
ADM	0.521077	-0.141471	0.37933	0.102927
ADORA2B	-0.201804	-0.347297	-0.315462	-0.418951
AES	1.30775	2.02054	1.45537	1.71642
ANXA13	-2.40153	-1.95922	-2.43538	-2.06668
ANXA5	1.58865	0.971319	1.49225	1.24503
AOX1	-0.245652	-0.846764	-0.388456	-0.633565
APC	0.281363	1.21594	0.567821	0.96265
ATP1A2	-0.309227	1.6874	0.846116	1.38145
ATP6AP1	0.129806	0.558122	0.281355	0.380871
BACH2	-0.661515	-0.202974	-0.519955	-0.410694
BAG1	0.435855	0.56302	0.397702	0.420969
BCL2A1	0.0656758	-0.708526	-0.0197219	-0.336879
BIRC2	0.394344	0.295639	0.308223	0.323965
CD180	-1.11476	-1.03751	-1.10409	-1.15212
CD80	-1.98204	#N/A	-1.87056	-2.10493
CDH1	0.59004	-0.646722	0.477269	0.135323
CDK8	0	0.139843	-0.0340945	-0.0339832
CDKN1A	0.351588	0.512708	0.339821	0.360952
CIRBP	1.07149	1.48922	1.08656	1.31194
CTNNB1	1.34885	1.23463	1.33238	1.22029
CYP1A1	-1.32755	-1.86074	-1.42282	-1.74168
CYP2C9	#N/A	#N/A	#N/A	#N/A
CYP2F1	#N/A	#N/A	#N/A	#N/A
CYP3A4	-2.08363	#N/A	-2.05676	#N/A
CYP3A7	-1.90274	#N/A	-2.02893	-2.29201
CYR61	0.567245	-0.14793	0.488008	0.186855
DAD1	0.644023	0.523661	0.585773	0.450036
DAP	0.471727	-0.273074	0.414847	0.102692
DEFB125	#N/A	#N/A	#N/A	#N/A
DEFB4	#N/A	#N/A	#N/A	#N/A
DLG7	-0.0144983	#N/A	-0.0323655	-0.488601
DPP4	-0.357281	-0.737297	-0.420871	-0.649484
DPYD	0.0266967	-0.294314	0	-0.288272
DRD5	-0.543455	-0.501873	-0.591617	-0.577273
DUSP3	0.488436	0.755399	0.518789	0.609744
E2F2	-0.975236	#N/A	-1.08302	-1.55289
EDN1	-0.151635	0.310608	-0.0589264	0.103061
EGF	-0.799755	-1.13704	-0.851805	-1.1481
EIF2AK3	0.0455194	-0.0220222	#N/A	-0.100658
EIF4G2	1.6009	1.53646	1.60812	1.50816
ELAVL1	0.818606	0.537664	0.761838	0.593193
ELAVL4	-1.73441	0.8287	0.0456613	0.577285
ERBB4	-0.920224	0.553014	-0.171022	0.326354
ERCC3	0.423334	0.445231	0.414487	0.384468
FAM107A	#N/A	#N/A	#N/A	#N/A
FAM77C	#N/A	#N/A	#N/A	#N/A
FGF9	-1.00492	0.41273	-0.292193	0.226572
FOXA1	0.661919	#N/A	0.530321	0.143541
FPGT	-0.416483	0.133984	-0.352088	-0.203433
FURIN	-0.942307	#N/A	-1.10735	-1.44536
G6PD	0.998503	0.579882	0.898146	0.685964
GAPDHS	#N/A	#N/A	#N/A	#N/A
GGH	0.423171	-0.0122133	0.287384	0.0929365
GSTP1	1.81301	1.44839	1.74684	1.53875
GSTT1	-0.496707	-0.365576	-0.549948	-0.568233
ICAM3	0.213185	-1.57081	0.0913177	-0.315237
IGF2	1.76223	-0.177939	1.64995	1.24204
IGF2R	0.255631	-0.162689	0.222849	-0.0387674
IGFBP1	1.01639	-1.8282	0.871855	0.461558
IL13	#N/A	#N/A	#N/A	#N/A
IL18R1	-1.83788	-1.37877	-1.81094	-1.59661
IL1B	-0.836239	-0.27166	-0.744477	-0.537118
IL1F6	#N/A	#N/A	#N/A	#N/A
IL1F9	-2.37374	#N/A	-2.20078	-2.42322
IL1R1	-0.401872	-0.533774	-0.48604	-0.577042
IL4R	0.0517826	-0.123123	-0.0561432	-0.18978
IL6	-1.37086	-1.60159	-1.36791	-1.56629
IRF6	-1.09329	0.182927	-0.533482	-0.0889446
JAK2	0.166373	0.436226	0.207536	0.266413
JAK3	-0.134191	0.0751275	-0.057595	-0.0175199
JUN	0.649835	0.706937	0.624202	0.649461
JUNB	0.887129	0.731698	0.825188	0.693793
KCNS3	-0.995543	-0.858156	-0.982467	-0.982217
KIAA0101	0.89287	-1.33566	0.857119	0.408087
KIAA0152	0.684162	0.428975	0.684442	0.496413
KIT	-0.465548	0.670626	-0.0329473	0.373054
KRT24	#N/A	-1.92587	#N/A	-2.22559
LTA	-2.00414	-1.45974	-1.84156	-1.65872
LYPLA2	0.551909	0.283889	0.465065	0.362612
MAP2K6	-0.704365	-0.29316	-0.640738	-0.496115
MAP3K14	-0.277108	-0.0819176	-0.294996	-0.248274
MAP3K5	-0.308651	0.556469	0.0214756	0.354047
MAP3K8	-1.30106	-1.12128	-1.27882	-1.22646
MDM2	0.566019	0.408472	0.441595	0.310234
MDM4	0.33778	0.295677	0.220135	0.182206
MDS1	#N/A	#N/A	-2.45036	#N/A
MGMT	0.0977346	0.343211	0.18702	0.175465
MMP1	-0.0895757	#N/A	-0.305228	-0.626683
MMP2	0.947503	-0.652613	0.795081	0.393829
MMP21	-2.52999	-1.50173	-2.19591	-1.79573
MMP7	-2.42745	#N/A	-2.50515	#N/A
MMP9	-1.20285	-1.41736	-1.27733	-1.42457
MYB	0.825901	-1.58663	0.71064	0.263669
MYC	1.31158	-0.143934	1.2035	0.866221
NR2C2	0.52363	0.842826	0.505081	0.643903
NUDT11	-0.572069	0.0122133	-0.479845	-0.250805
PCTK2	-0.343762	0.388474	-0.0789262	0.0811442
PDGFRA	0.353815	0.255479	0.313049	0.192537
PICALM	0.598436	0.889775	0.571132	0.653392
PLXNC1	-0.0043815	0.228764	0.00325692	0.0155173
POU1F1	#N/A	#N/A	#N/A	#N/A
POU6F2	-0.976129	-0.487231	-0.938802	-0.744661
PPIF	0.30402	0.0731852	0.242356	0.0803761
PPP1CC	1.26294	1.12909	1.1719	1.07907
PPP6C	0.338711	0.452457	0.291626	0.292183
RAB11A	0.779224	0.851305	0.672331	0.700349
RAB30	0.105961	0.574332	0.155765	0.321261
RAB32	0.424769	-0.45453	0.271003	-0.0395227
RAB38	0.266671	-1.76304	0.156175	-0.303737
RAD21	1.20871	1.14516	1.15777	1.03567
RAD51	0.488607	-1.25038	0.290144	-0.0562462
RAD52	-0.395244	-0.242281	-0.336816	-0.362862
REV1L	-0.247755	0.189746	-0.158124	-0.0490754
RNF10	0.702167	0.889538	0.691936	0.70148
RPL3L	-1.85476	#N/A	-1.9602	-2.45992
S100A12	-2.42141	-0.504038	-1.3741	-0.843529
S100A8	-1.84245	-0.0650064	-0.879853	-0.334835
SCGB2A2	#N/A	#N/A	#N/A	#N/A
SELE	-2.38651	-1.40856	-2.19627	-1.76499
SERPINB7	-1.79421	#N/A	-1.76356	-2.17323
SOX15	-2.27598	-0.297523	-1.02177	-0.60976
STAT1	0.381561	0.492094	0.455119	0.25757
STAT4	-1.57507	0.0866506	-0.687394	-0.234884
STMN2	-0.726612	1.7882	0.962497	1.41759
STMN4	-1.35482	1.12393	0.332101	0.718422
TFE3	0.257853	0.558497	0.336447	0.368312
TFRC	0.760571	0.21163	0.736616	0.427348
TGFBR2	0.645984	0.423783	0.669147	0.495871
TGOLN2	0.592724	0.849623	0.680443	0.596684
TNFAIP1	-0.325888	-0.0898831	-0.246963	-0.308776
TNFAIP3	0.680048	-0.310162	0.616741	0.217876
TP53	1.14929	0.262556	1.04933	0.706418
TP73	-0.732022	-0.660726	-0.704543	-0.735752
TRAF1	-0.426172	-0.819227	-0.482241	-0.772002
TRAF4	0.454046	-0.0638658	0.46242	0.198822
WNT1	#N/A	-2.05305	#N/A	#N/A
ZNF101	0.00784174	-0.273253	-0.0713796	-0.262697
ZNF140	-0.994645	-0.705631	-1.02208	-0.946769
ZNF192	-0.313711	-0.201356	-0.348134	-0.264986
ZNF225	-1.31233	-1.01078	-1.34093	-1.24802
ZNF350	-0.489082	0.031935	-0.421191	-0.251963
ZNF434	-0.614927	-0.454913	-0.568707	-0.590205
ZNF557	-0.182276	0.16932	-0.142607	-0.0155173

## Sheet: Illumina RNA-Sequencing
	Illumina RNA-sequencing summary data for SEQC study (MAQC - III)
	Unpublished data.
	Raw read counts across all sites and flow cell replicates				Median normalized abundances
	Sample				Sample
HUGO-ID	A	B	C	D	A	B	C	D
ABCB11	295	127	247	186	-2.31068	-2.38414	-2.40277	-2.42066
ABCB6	301326	138259	267856	185198	0.698532	0.652749	0.632436	0.577466
ABCC11	732	1402	894	1058	-1.91599	-1.3412	-1.84413	-1.66569
ABCC4	153461	14993	126490	55299	0.405494	-0.312055	0.30659	0.0525466
ABCD2	1902	69631	15823	48572	-1.50129	0.354859	-0.596177	-0.00378474
ABCG5	15394	666	12188	5006	-0.593153	-1.66447	-0.709533	-0.99068
ACTB	1.21524e+07	6.34637e+06	1.08884e+07	8.05868e+06	2.30416	2.31458	2.2415	2.21609
ADM	155054	24987	128517	64054	0.409979	-0.0902299	0.313495	0.116376
ADORA2B	25992	13310	23200	16482	-0.365664	-0.363766	-0.429978	-0.473161
AES	331268	938667	460053	769081	0.739675	1.48457	0.867342	1.1958
ANXA13	359	508	349	498	-2.22541	-1.78208	-2.25264	-1.99294
ANXA5	1.83274e+06	317645	1511614	744618	1.4826	1.014	1.38398	1.18176
AOX1	67770	12904	56426	28494	0.0505333	-0.37722	-0.0439866	-0.235417
APC	61310	307788	113395	229285	0.00702716	1.00031	0.259128	0.670205
ATP1A2	36173	3.00475e+06	656223	2.11473e+06	-0.22212	1.98986	1.02159	1.63508
ATP6AP1	590616	861036	652764	784405	0.990801	1.44708	1.01929	1.20437
BACH2	12068	21561	14628	17970	-0.698869	-0.154275	-0.630281	-0.435623
BAG1	141115	116241	134706	124075	0.369069	0.577415	0.333921	0.403514
BCL2A1	18781	1981	15077	6687	-0.506785	-1.19106	-0.617151	-0.864939
BIRC2	242434	139182	222917	167051	0.604089	0.655639	0.552677	0.532678
CD180	5579	2429	4820	3199	-1.03395	-1.10252	-1.11242	-1.18516
CD80	642	175	572	291	-1.97297	-2.24491	-2.03807	-2.22628
CDH1	246714	8359	200280	78039	0.61169	-0.56579	0.506172	0.202141
CDK8	71517	38926	64151	47793	0.0739051	0.102296	0.0117376	-0.0108064
CDKN1A	77708	60736	73461	65926	0.109962	0.295502	0.070591	0.128886
CIRBP	257928	437812	293730	383916	0.630994	1.15334	0.672482	0.894065
CTNNB1	815163	492687	751334	577747	1.13074	1.20463	1.08037	1.07157
CYP1A1	10293	1688	8436	4279	-0.767962	-1.26057	-0.869329	-1.05883
CYP2C9	42	37	39	19	-3.15725	-2.91974	-3.2044	-3.41142
CYP2F1	679	8	514	177	-1.94863	-3.58485	-2.0845	-2.4422
CYP3A4	441	333	403	300	-2.13607	-1.9655	-2.19016	-2.21305
CYP3A7	2955	129	2241	911	-1.30995	-2.37735	-1.44502	-1.73065
CYR61	367971	62513	303693	151613	0.785309	0.308026	0.686969	0.490566
DAD1	413297	180220	366605	246359	0.835758	0.767859	0.768733	0.701398
DAP	470237	68762	388486	183809	0.891813	0.349405	0.793909	0.574196
DEFB125	0	0	0	0	#N/A	#N/A	#N/A	#N/A
DEFB4	30	0	28	6	-3.30338	#N/A	-3.34831	-3.91202
DLG7	188224	150	151149	55892	0.494171	-2.31185	0.383939	0.0571789
DPP4	47387	7637	39012	19187	-0.104845	-0.605021	-0.204268	-0.407164
DPYD	69212	27936	61329	40066	0.0596772	-0.0417798	-0.0078	-0.0873947
DRD5	52	5398	1284	3985	-3.0645	-0.755711	-1.6869	-1.08974
DUSP3	225943	371952	258475	324639	0.573495	1.08254	0.616953	0.82123
E2F2	90139	161	70174	26175	0.174409	-2.28112	0.0507104	-0.272284
EDN1	13396	26956	15885	22729	-0.653529	-0.0572885	-0.594479	-0.33359
EGF	8276	1691	7037	3601	-0.862684	-1.2598	-0.948078	-1.13375
EIF2AK3	99930	64404	93154	73540	0.219192	0.320969	0.173736	0.176353
EIF4G2	1.42068e+06	908366	1.32165e+06	1.04529e+06	1.37199	1.47032	1.32565	1.32907
ELAVL1	393590	221508	358931	269589	0.81454	0.857445	0.759545	0.740531
ELAVL4	32	41763	8785	29085	-3.27535	0.132848	-0.851724	-0.226502
ERBB4	3670	114859	26530	79400	-1.21584	0.572221	-0.371729	0.20965
ERCC3	281587	225821	270880	240720	0.669108	0.86582	0.637311	0.691341
FAM107A	2612	1292485	273412	900100	-1.36353	1.62348	0.641352	1.26412
FAM77C	40437	80638	49653	70852	-0.173725	0.418596	-0.0995204	0.160181
FGF9	3476	60523	15502	43286	-1.23942	0.293976	-0.605078	-0.0538233
FOXA1	116333	117	91707	34597	0.285199	-2.41976	0.166937	-0.151132
FPGT	20118	17041	20219	17357	-0.476919	-0.256449	-0.489706	-0.450696
FURIN	320267	220252	302463	250398	0.725008	0.854976	0.685206	0.70846
G6PD	318669	86036	270021	154538	0.722836	0.446736	0.635932	0.498865
GAPDHS	823	510	805	731	-1.8651	-1.78037	-1.88967	-1.82625
GGH	248310	78975	214280	127449	0.61449	0.409546	0.535516	0.415166
GSTP1	1.1432e+06	373588	973381	598360	1.27762	1.08445	1.19282	1.08679
GSTT1	60139	73771	63572	69987	-0.00134796	0.379942	0.0078	0.154847
ICAM3	142886	9423	115891	49426	0.374486	-0.513755	0.268584	0.00378474
IGF2	1.95319e+06	20734	1.52305e+06	572039	1.51024	-0.171261	1.38725	1.06725
IGF2R	810818	196550	693270	374934	1.12842	0.805529	1.04544	0.883784
IGFBP1	939766	1347	735432	276601	1.19252	-1.35858	1.07108	0.751683
IL13	71	156	127	167	-2.92925	-2.29482	-2.69166	-2.46745
IL18R1	2383	4795	2685	3903	-1.40338	-0.807155	-1.36652	-1.09877
IL1B	5014	8121	5594	6772	-1.08032	-0.578334	-1.04774	-0.859454
IL1F6	43	0	34	12	-3.14704	#N/A	-3.26399	-3.61099
IL1F9	162	45	154	64	-2.57099	-2.83473	-2.60795	-2.88399
IL1R1	60247	36074	55983	42761	-0.000568731	0.0692503	-0.0474097	-0.0591229
IL4R	90006	36839	78481	52107	0.173767	0.0783639	0.0992986	0.0267253
IL6	7381	3330	6738	4487	-0.912389	-0.9655	-0.966935	-1.03821
IRF6	4421	48226	13376	34644	-1.13498	0.195337	-0.66914	-0.150543
JAK2	81434	79625	81839	77897	0.130302	0.413105	0.117494	0.20135
JAK3	45006	37778	44074	40514	-0.127234	0.089295	-0.151283	-0.0825656
JUN	308275	292418	299415	305454	0.708434	0.97806	0.680808	0.794775
JUNB	233895	94894	197444	138540	0.588517	0.489295	0.499978	0.451404
KCNS3	14081	15638	14467	15018	-0.631871	-0.293763	-0.635087	-0.513559
KIAA0101	229317	708	182575	66705	0.579932	-1.63791	0.465975	0.133988
KIAA0152	783445	264148	677477	410295	1.1135	0.933903	1.03543	0.922925
KIT	17732	132991	41500	96677	-0.531746	0.635878	-0.177418	0.295152
KRT24	39	407	120	239	-3.18944	-1.87835	-2.71628	-2.31177
LTA	139	284	155	250	-2.63749	-2.03463	-2.60513	-2.29223
LYPLA2	201316	77291	178193	114344	0.523374	0.400185	0.455425	0.368043
MAP2K6	29285	18595	27085	21467	-0.313859	-0.218548	-0.362737	-0.358399
MAP3K14	54322	47555	53153	49903	-0.0455284	0.189252	-0.0699381	0.00795593
MAP3K5	60405	295477	109603	219747	0.000568731	0.98258	0.244357	0.651752
MAP3K8	12314	6094	11270	7929	-0.690105	-0.703042	-0.743542	-0.790952
MDM2	299187	146046	267655	185176	0.695439	0.676546	0.632109	0.577414
MDM4	88426	38306	77106	50525	0.166076	0.0953228	0.0916223	0.0133356
MDS1	4033	4442	4023	3997	-1.17488	-0.840365	-1.19092	-1.08844
MGMT	44335	33564	42581	35994	-0.133757	0.0379297	-0.16625	-0.133941
MMP1	86339	58	67858	24937	0.155703	-2.72452	0.0361352	-0.293327
MMP2	470251	7401	376937	144085	0.891826	-0.618654	0.780803	0.468448
MMP21	85	455	118	276	-2.85109	-1.82993	-2.72358	-2.24926
MMP7	462	39	370	160	-2.11586	-2.89688	-2.22726	-2.48605
MMP9	6139	1528	5239	2830	-0.992407	-1.30382	-1.07622	-1.23838
MYB	64622	213	51908	19164	0.0298762	-2.15956	-0.0802316	-0.407685
MYC	715833	11192	567846	217498	1.07431	-0.439036	0.958765	0.647285
NR2C2	265486	308024	277807	290855	0.643537	1.00064	0.648277	0.773506
NUDT11	27128	74188	36795	59150	-0.347086	0.38239	-0.229677	0.081784
PCTK2	63899	174036	88233	138736	0.0249899	0.752695	0.150165	0.452018
PDGFRA	132184	111828	130056	116413	0.340675	0.560607	0.318665	0.375831
PICALM	241957	197135	234333	207048	0.603234	0.80682	0.574368	0.6259
PLXNC1	117362	109379	116012	109527	0.289023	0.55099	0.269037	0.34935
POU1F1	4	74	7	28	-4.17844	-2.61871	-3.95037	-3.24301
POU6F2	1635	3140	1945	2777	-1.56699	-0.991014	-1.50655	-1.24659
PPIF	369890	152356	325208	214516	0.787568	0.694916	0.716695	0.641289
PPP1CC	579593	251883	514816	342191	0.982619	0.913255	0.916186	0.844098
PPP6C	127865	108249	125275	110866	0.326248	0.54648	0.302399	0.354628
RAB11A	321660	309991	321153	308271	0.726893	1.00341	0.711246	0.798762
RAB30	17437	24694	18980	21501	-0.539032	-0.0953525	-0.51717	-0.357712
RAB32	98646	8010	80499	34842	0.213575	-0.584311	0.110325	-0.148068
RAB38	70152	599	55596	20420	0.0655359	-1.71052	-0.0504223	-0.380115
RAD21	1.30001e+06	745126	1.18747e+06	897602	1.33344	1.38429	1.27916	1.26291
RAD51	42001	692	33034	12442	-0.157245	-1.64784	-0.276505	-0.595281
RAD52	0	0	0	0	#N/A	#N/A	#N/A	#N/A
REV1L	87351	104361	90791	97249	0.160764	0.530594	0.162577	0.297714
RNF10	670540	669305	674100	669395	1.04592	1.33768	1.03326	1.13551
RPL3L	235	22	218	61	-2.40944	-3.14552	-2.45701	-2.90484
S100A12	38	1693	343	1114	-3.20072	-1.25929	-2.26017	-1.64329
S100A8	556	22150	5115	15641	-2.03543	-0.14257	-1.08662	-0.495906
SCGB2A2	22	0	29	4	-3.43808	#N/A	-3.33307	-4.08811
SELE	439	2767	886	2094	-2.13804	-1.04593	-1.84803	-1.36919
SERPINB7	1489	22	1330	477	-1.60761	-3.14552	-1.67161	-2.01165
SOX15	1612	26895	6966	19983	-1.57314	-0.0582724	-0.952482	-0.38951
STAT1	267585	223910	261049	233362	0.646958	0.86213	0.621256	0.677859
STAT4	1762	51195	11954	35183	-1.5345	0.221284	-0.717953	-0.143838
STMN2	730	1.39556e+06	292418	970867	-1.91718	1.6568	0.670538	1.29699
STMN4	306	569138	119266	401787	-2.29478	1.26727	0.281051	0.913825
TFE3	190853	268617	206993	246902	0.500195	0.94119	0.52049	0.702354
TFRC	1.05333e+06	147653	875036	408348	1.24206	0.681298	1.14656	0.92086
TGFBR2	137098	49538	121117	73707	0.356527	0.206994	0.287739	0.177338
TGOLN2	209329	271565	224991	248485	0.540325	0.94593	0.556699	0.705129
TNFAIP1	151097	185833	159758	174547	0.398752	0.781179	0.407997	0.551742
TNFAIP3	167597	11403	136068	57088	0.443762	-0.430925	0.33829	0.0663741
TP53	60801	4827	48999	20886	0.00340656	-0.804267	-0.105279	-0.370315
TP73	2962	3064	3040	3067	-1.30892	-1.00166	-1.31259	-1.20346
TRAF1	31002	18946	29208	22445	-0.289114	-0.210426	-0.329964	-0.339051
TRAF4	240962	42209	202967	101978	0.601444	0.137461	0.51196	0.318336
WNT1	347	686	500	586	-2.24017	-1.65162	-2.0965	-1.92227
ZNF101	23710	6367	20938	11016	-0.405573	-0.684009	-0.474531	-0.648147
ZNF140	35511	29902	33849	31208	-0.230141	-0.0122437	-0.26592	-0.195905
ZNF192	107730	62820	100685	73261	0.251833	0.310154	0.207499	0.174702
ZNF225	10262	11765	10630	11069	-0.769272	-0.417352	-0.768933	-0.646062
ZNF350	14980	17260	15770	16120	-0.604992	-0.250903	-0.597634	-0.482806
ZNF434	42718	30757	40300	34159	-0.149893	0	-0.190161	-0.156666
ZNF557	9256	8428	9562	8365	-0.814081	-0.562219	-0.814917	-0.767705
